# Supplementary material for: VisTAS: blockchain-based visible and trusted remote authentication system
Source: PeerJ Comput Sci. 2021 May 12;7:e516. doi: 10.7717/peerj-cs.516 (PMC8157081; doi:10.7717/peerj-cs.516)
Supplement: Supplemental Information 1 — Script and configuration source code for the implementation of VisTAS [file peerj-cs-07-516-s001.zip]

Archive with 42 entries (38 files):
- VisTAS-Implementation/
- VisTAS-Implementation/multichain-web/
- VisTAS-Implementation/multichain-web/bootstrap.min.css
- VisTAS-Implementation/multichain-web/config-example.txt
- VisTAS-Implementation/multichain-web/custom.php
- VisTAS-Implementation/multichain-web/download-file.php
- VisTAS-Implementation/multichain-web/filter-code.php
- VisTAS-Implementation/multichain-web/functions-filter.php
- VisTAS-Implementation/multichain-web/functions.php
- VisTAS-Implementation/multichain-web/LICENSE.txt
- VisTAS-Implementation/multichain-web/page-accept.php
- VisTAS-Implementation/multichain-web/page-approve.php
- VisTAS-Implementation/multichain-web/page-create.php
- VisTAS-Implementation/multichain-web/page-default.php
- VisTAS-Implementation/multichain-web/page-default1.php
- VisTAS-Implementation/multichain-web/page-issue.php
- VisTAS-Implementation/multichain-web/page-label.php
- VisTAS-Implementation/multichain-web/page-offer.php
- VisTAS-Implementation/multichain-web/page-permissions.php
- VisTAS-Implementation/multichain-web/page-publish.php
- VisTAS-Implementation/multichain-web/page-publish1.php
- VisTAS-Implementation/multichain-web/page-send.php
- VisTAS-Implementation/multichain-web/page-streamfilter.php
- VisTAS-Implementation/multichain-web/page-txfilter.php
- VisTAS-Implementation/multichain-web/index.php
- VisTAS-Implementation/multichain-web/page-update.php
- VisTAS-Implementation/multichain-web/page-view.php
- VisTAS-Implementation/multichain-web/README.md
- VisTAS-Implementation/multichain-web/styles.css
- VisTAS-Implementation/multichain-web/config.txt
- VisTAS-Implementation/VisTAS/
- VisTAS-Implementation/VisTAS/emailer/
- VisTAS-Implementation/VisTAS/emailer/class.phpmailer.php
- VisTAS-Implementation/VisTAS/emailer/class.pop3.php
- VisTAS-Implementation/VisTAS/emailer/class.smtp.php
- VisTAS-Implementation/VisTAS/emailer/LICENSE
- VisTAS-Implementation/VisTAS/emailer/README
- VisTAS-Implementation/VisTAS/functions.php
- VisTAS-Implementation/VisTAS/functions-filter.php
- VisTAS-Implementation/VisTAS/index.php
- VisTAS-Implementation/VisTAS.c
- VisTAS-Implementation/Readme.txt
