# Supplementary material for: VisTAS: blockchain-based visible and trusted remote authentication system
Source: PeerJ Comput Sci. 2021 May 12;7:e516. doi: 10.7717/peerj-cs.516 (PMC8157081; doi:10.7717/peerj-cs.516)
Supplement: Supplemental Information 1 — Script and configuration source code for the implementation of VisTAS [file peerj-cs-07-516-s001.zip › VisTAS-Implementation/multichain-web/config-example.txt]

# Define your MultiChain node credentials below.

default.name=Default                   # name to display in the web interface
default.rpchost=127.0.0.1              # IP address of MultiChain node
default.rpcport=12345                  # usually default-rpc-port from params.dat
default.rpcuser=multichainrpc          # username for RPC from multichain.conf
default.rpcpassword=                   # password for RPC from multichain.conf

# You can configure support for other nodes using a word other than 'default':
#
# another.name=...
# another.rpchost=...
# ...etc...
