# Supplementary material for: VisTAS: blockchain-based visible and trusted remote authentication system
Source: PeerJ Comput Sci. 2021 May 12;7:e516. doi: 10.7717/peerj-cs.516 (PMC8157081; doi:10.7717/peerj-cs.516)
Supplement: Supplemental Information 1 — Script and configuration source code for the implementation of VisTAS [file peerj-cs-07-516-s001.zip › VisTAS-Implementation/multichain-web/custom.php]

<?php
	require_once 'functions.php';

	$config=read_config();
	$chain='default';//@$_GET['chain'];
	
	if (strlen($chain))
		$name=@$config[$chain]['name'];
	else
		$name='';
	set_multichain_chain($config[$chain]);
	
	
	if (strlen($chain))
		$name=@$config[$chain]['name'];
	//echo '$name value:--'.$name;

	//	echo html($chain);
	foreach ($config as $chain => $rpc)
/*		if (isset($rpc['rpchost'])) 
		echo 'Found BlockChain --- '.html($chain)."    \n and rpc=". html($rpc['name']);

foreach ($config as $chain => $rpc)
			if (isset($rpc['rpchost']))
				echo '<p class="lead"><a href="./?chain='.html($chain).'">'.html($rpc['name']).'</a><br/>';
echo '$name value:--'.$name; */


//<!--BCALS Second Step-->

	//if (@$_POST['getnewaddress'])
	//no_displayed_error_result($getnewaddress, multichain('getnewaddress'));
	$getinfo=multichain_getinfo();

	if (is_array($getinfo)) {
	}
	if (no_displayed_error_result($peerinfo, multichain('getpeerinfo'))) {
		foreach ($peerinfo as $peer) {
		}
	}
	if (no_displayed_error_result($getaddresses, multichain('getaddresses', true))) {
		$addressmine=array();
		
		foreach ($getaddresses as $getaddress)
			$addressmine[$getaddress['address']]=$getaddress['ismine'];
		
		$addresspermissions=array();
		
		if (no_displayed_error_result($listpermissions,
			multichain('listpermissions', 'all', implode(',', array_keys($addressmine)))
		))
			foreach ($listpermissions as $listpermission)
				$addresspermissions[$listpermission['address']][$listpermission['type']]=true;
		
	no_displayed_error_result($getmultibalances, multichain('getmultibalances', array(), array(), 0, true));
		
		$labels=multichain_labels();
	
		foreach ($addressmine as $address => $ismine) {
			if (count(@$addresspermissions[$address]))
				$permissions=implode(', ', @array_keys($addresspermissions[$address]));
			else
				$permissions='none';
				
			$label=@$labels[$address];
			$cansetlabel=$ismine && @$addresspermissions[$address]['send'];			
			if ($ismine && !$cansetlabel)
				$permissions.=' (cannot set label)';
			if (isset($label) || $cansetlabel) {
								
//				if ($cansetlabel)
//echo (isset($label) ? ' &ndash; ' : '').'<a href="'.chain_page_url_html($chain, 'label', array('address' => $address)).'">'.(isset($label) ? 'change label' : 'Set label').'</a>';
			}
			if (isset($getmultibalances[$address])) {
				foreach ($getmultibalances[$address] as $addressbalance) {
				}
			}
		}
	}
?>


<!--  page publish-->


<?php
	$max_upload_size=multichain_max_data_size()-512; // take off space for file name and mime type
	$allow_multi_keys=multichain_has_multi_item_keys();

		$data='Ahmad Ali';//array('text' => $_POST['text']);
		$keys='Key1';//preg_split('/\n|\r\n?/', trim($_POST['key']));
		echo 'From Address'.$address;
	//$result=multichain('publishfrom', $_POST['from'], $_POST['name'], $keys, $data);
	$result=multichain('publishfrom', $address, 'MITIS', $keys, $data);
		//  $_POST['from'] $address, $_POST['name'] $stream
		if (no_displayed_error_result($publishtxid, $result))
			output_success_text('Item successfully published in transaction '.$publishtxid);
	$labels=multichain_labels();
	no_displayed_error_result($liststreams, multichain('liststreams', '*', true));
/*	if (no_displayed_error_result($getaddresses, multichain('getaddresses', true))) {
		foreach ($getaddresses as $index => $address)
			if (!$address['ismine'])
				unset($getaddresses[$index]);
				
		if (no_displayed_error_result($listpermissions,
			multichain('listpermissions', 'send', implode(',', array_get_column($getaddresses, 'address')))
		))
			$sendaddresses=array_get_column($listpermissions, 'address');
	}
*/	
?>

					
<!--					<form class="form-horizontal" method="post" enctype="multipart/form-data"  action="./?chain=<?php //echo html($_GET['chain'])?>&page=<?php //echo html($_GET['page'])?>">
						<div class="form-group">
							<label for="from" class="col-sm-2 control-label">From address:</label>
							<div class="col-sm-9">
							<select class="form-control" name="from" id="from">
<?php
	foreach ($sendaddresses as $address) {
//echo format_address_html($address, true, $labels)

	}
	foreach ($liststreams as $stream) 
		if ($stream['name']!='root') {
		}
	if (multichain_has_off_chain_items()) {
	}
	if ($allow_multi_keys) {
	} else {
	}
	if (multichain_has_json_text_items()) {
	}
?>
