# Supplementary material for: VisTAS: blockchain-based visible and trusted remote authentication system
Source: PeerJ Comput Sci. 2021 May 12;7:e516. doi: 10.7717/peerj-cs.516 (PMC8157081; doi:10.7717/peerj-cs.516)
Supplement: Supplemental Information 1 — Script and configuration source code for the implementation of VisTAS [file peerj-cs-07-516-s001.zip › VisTAS-Implementation/multichain-web/filter-code.php]

<?php
	require_once 'functions.php';
	
	$config=read_config();
	set_multichain_chain($config[$_GET['chain']]);

	if (no_displayed_error_result($code, multichain('getfiltercode', $_GET['txid']))) {
		header('Content-Type: text/plain; charset=UTF-8'); 
		echo $code;
	}
