# Supplementary material for: VisTAS: blockchain-based visible and trusted remote authentication system
Source: PeerJ Comput Sci. 2021 May 12;7:e516. doi: 10.7717/peerj-cs.516 (PMC8157081; doi:10.7717/peerj-cs.516)
Supplement: Supplemental Information 1 — Script and configuration source code for the implementation of VisTAS [file peerj-cs-07-516-s001.zip › VisTAS-Implementation/multichain-web/page-default1.php]

<?php
	if (@$_POST['getnewaddress'])
		no_displayed_error_result($getnewaddress, multichain('getnewaddress'));
	$getinfo=multichain_getinfo();

	if (is_array($getinfo)) {
	}
	if (no_displayed_error_result($peerinfo, multichain('getpeerinfo'))) {
		foreach ($peerinfo as $peer) {
		}
	}
	if (no_displayed_error_result($getaddresses, multichain('getaddresses', true))) {
		$addressmine=array();
		
		foreach ($getaddresses as $getaddress)
			$addressmine[$getaddress['address']]=$getaddress['ismine'];
		
		$addresspermissions=array();
		
		if (no_displayed_error_result($listpermissions,
			multichain('listpermissions', 'all', implode(',', array_keys($addressmine)))
		))
			foreach ($listpermissions as $listpermission)
				$addresspermissions[$listpermission['address']][$listpermission['type']]=true;
		
		no_displayed_error_result($getmultibalances, multichain('getmultibalances', array(), array(), 0, true));
		
		$labels=multichain_labels();
	
		foreach ($addressmine as $address => $ismine) {
			if (count(@$addresspermissions[$address]))
				$permissions=implode(', ', @array_keys($addresspermissions[$address]));
			else
				$permissions='none';
				
			$label=@$labels[$address];
			$cansetlabel=$ismine && @$addresspermissions[$address]['send'];
			
			if ($ismine && !$cansetlabel)
				$permissions.=' (cannot set label)';
			if (isset($label) || $cansetlabel) {
								
				if ($cansetlabel)
//					echo (isset($label) ? ' &ndash; ' : '').'<a href="'.chain_page_url_html($chain, 'label', array('address' => $address)).'">'.					(isset($label) ? 'change label' : 'Set label').					'</a>';
			}
			if (isset($getmultibalances[$address])) {
				foreach ($getmultibalances[$address] as $addressbalance) {
				}
			}
		}
	}
?>
