# Supplementary material for: VisTAS: blockchain-based visible and trusted remote authentication system
Source: PeerJ Comput Sci. 2021 May 12;7:e516. doi: 10.7717/peerj-cs.516 (PMC8157081; doi:10.7717/peerj-cs.516)
Supplement: Supplemental Information 1 — Script and configuration source code for the implementation of VisTAS [file peerj-cs-07-516-s001.zip › VisTAS-Implementation/multichain-web/page-publish1.php]

<?php
	$max_upload_size=multichain_max_data_size()-512; // take off space for file name and mime type
	$allow_multi_keys=multichain_has_multi_item_keys();

	if (@$_POST['publish']) {

		$upload=@$_FILES['upload'];
		$upload_file=@$upload['tmp_name'];

		if (strlen($upload_file)) {
			$upload_size=filesize($upload_file);

			if ($upload_size>$max_upload_size) {
				output_html_error('Uploaded file is too large ('.number_format($upload_size).' > '.number_format($max_upload_size).' bytes).');
				return;

			} else
				$data=bin2hex(file_to_txout_bin($upload['name'], $upload['type'], file_get_contents($upload_file)));

		} elseif (multichain_has_json_text_items()) { // use native JSON and text objects in MultiChain 2.0
			if (strlen($_POST['json'])) {
				$json=json_decode($_POST['json']);
				
				if ($json===null) {
					output_html_error('The entered JSON structure does not appear to be valid');
					return;
				} else
					$data=array('json' => $json);
					
			} else
				$data=array('text' => $_POST['text']);
		
		} else // convert entered text to binary for MultiChain 1.0
			$data=bin2hex(string_to_txout_bin($_POST['text']));
			
		$keys=preg_split('/\n|\r\n?/', trim($_POST['key']));
		if (count($keys)<=1) // convert to single key parameter if only one key
			$keys=$keys[0];
		
		if ($_POST['offchain']) // need to separate cases here since MultiChain 1.0 publishfrom API has no 'options' parameter
			$result=multichain('publishfrom', $_POST['from'], $_POST['name'], $keys, $data, 'offchain');
		else
			$result=multichain('publishfrom', $_POST['from'], $_POST['name'], $keys, $data);
		//  $_POST['from'] $address, $_POST['name'] $stream
		if (no_displayed_error_result($publishtxid, $result))
			output_success_text('Item successfully published in transaction '.$publishtxid);
	}

	$labels=multichain_labels();

	no_displayed_error_result($liststreams, multichain('liststreams', '*', true));

	if (no_displayed_error_result($getaddresses, multichain('getaddresses', true))) {
		foreach ($getaddresses as $index => $address)
			if (!$address['ismine'])
				unset($getaddresses[$index]);
				
		if (no_displayed_error_result($listpermissions,
			multichain('listpermissions', 'send', implode(',', array_get_column($getaddresses, 'address')))
		))
			$sendaddresses=array_get_column($listpermissions, 'address');
	}
	
?>

					
<!--					<form class="form-horizontal" method="post" enctype="multipart/form-data"  action="./?chain=<?php //echo html($_GET['chain'])?>&page=<?php //echo html($_GET['page'])?>">
						<div class="form-group">
							<label for="from" class="col-sm-2 control-label">From address:</label>
							<div class="col-sm-9">
							<select class="form-control" name="from" id="from">
<?php
	foreach ($sendaddresses as $address) {
//echo format_address_html($address, true, $labels)

	}
	foreach ($liststreams as $stream) 
		if ($stream['name']!='root') {
		}
	if (multichain_has_off_chain_items()) {
	}
	if ($allow_multi_keys) {
	} else {
	}
	if (multichain_has_json_text_items()) {
	}
?>
