# Supplementary material for: VisTAS: blockchain-based visible and trusted remote authentication system
Source: PeerJ Comput Sci. 2021 May 12;7:e516. doi: 10.7717/peerj-cs.516 (PMC8157081; doi:10.7717/peerj-cs.516)
Supplement: Supplemental Information 1 — Script and configuration source code for the implementation of VisTAS [file peerj-cs-07-516-s001.zip › VisTAS-Implementation/multichain-web/page-update.php]

<?php
	define('const_update_custom_fields', 5);
	
	$max_upload_size=multichain_max_data_size()-512; // take off space for file name and mime type

	$success=false; // set default value

	if (@$_POST['updateasset']) {
		if (!no_displayed_error_result($listassets, multichain('listassets', $_POST['issuetxid'], true)))
			return;
			
		$from=$listassets[0]['issues'][0]['issuers'][0];
		$multiple=$listassets[0]['multiple'];

		$addresses=array( // array of addresses to issue units to
			$_POST['to'] => array(
				'issuemore' => array(
					'asset' => $_POST['issuetxid'],
					'raw' => (int)($_POST['qty']*$multiple),
				)
			)
		);
		
		$custom=array();
		
		for ($index=0; $index<const_update_custom_fields; $index++)
			if (strlen(@$_POST['key'.$index]))
				$custom[$_POST['key'.$index]]=$_POST['value'.$index];

		$datas=array( // to create array of data items
			array( // metadata for reissuance details
				'update' => $_POST['issuetxid'],
				'details' => $custom,
			)
		);
		
		$upload=@$_FILES['upload'];
		$upload_file=@$upload['tmp_name'];

		if (strlen($upload_file)) {
			$upload_size=filesize($upload_file);

			if ($upload_size>$max_upload_size) {
				output_html_error('Uploaded file is too large ('.number_format($upload_size).' > '.number_format($max_upload_size).' bytes).');
				return;

			} else {
				$datas[0]['details']['@file']=fileref_to_string(2, $upload['name'], $upload['type'], $upload_size); // will be in output 2
				$datas[1]=bin2hex(file_to_txout_bin($upload['name'], $upload['type'], file_get_contents($upload_file)));
			}
		}
		
		if (!count($datas[0]['details'])) // to ensure it's converted to empty JSON object rather than empty JSON array
			$datas[0]['details']=new stdClass();
		
		$success=no_displayed_error_result($issuetxid, multichain('createrawsendfrom', $from, $addresses, $datas, 'send'));
			
		if ($success)
			output_success_text('Asset successfully updated in transaction '.$issuetxid);
	}

	$getinfo=multichain_getinfo();

	$issueaddresses=array();
	$keymyaddresses=array();
	$receiveaddresses=array();
	$labels=array();

	if (no_displayed_error_result($getaddresses, multichain('getaddresses', true))) {

		if (no_displayed_error_result($listpermissions,
			multichain('listpermissions', 'send', implode(',', array_get_column($getaddresses, 'address')))
		))
			$followaddresses=array_get_column($listpermissions, 'address');
		
		foreach ($getaddresses as $address)
			if ($address['ismine'])
				$keymyaddresses[$address['address']]=true;
				
		if (no_displayed_error_result($listpermissions, multichain('listpermissions', 'receive')))
			$receiveaddresses=array_get_column($listpermissions, 'address');

		$labels=multichain_labels();
	}
?>

			<div class="row">

				<div class="col-sm-4">
					<h3>My Open Issued Assets</h3>
			
<?php
	if (no_displayed_error_result($listassets, multichain('listassets', '*', true))) {

		foreach ($listassets as $asset) {
			$name=$asset['name'];
			$issuer=$asset['issues'][0]['issuers'][0];
			
			if (!($asset['open'] && @$keymyaddresses[$issuer]))
				continue;
?>
						<table class="table table-bordered table-condensed table-break-words <?php echo ($success && ($name==@$_POST['name'])) ? 'bg-success' : 'table-striped'?>">
							<tr>
								<th style="width:30%;">Name</th>
								<td><?php echo html($name)?> <?php echo $asset['open'] ? '' : '(closed)'?></td>
							</tr>
							<tr>
								<th>Quantity</th>
								<td><?php echo html($asset['issueqty'])?></td>
							</tr>
							<tr>
								<th>Units</th>
								<td><?php echo html($asset['units'])?></td>
							</tr>
							<tr>
								<th>Issuer</th>
								<td class="td-break-words small"><?php echo format_address_html($issuer, @$keymyaddresses[$issuer], $labels)?></td>
							</tr>
<?php
			$details=array();
			$detailshistory=array();
			
			foreach ($asset['issues'] as $issue)
				foreach ($issue['details'] as $key => $value) {
					$detailshistory[$key][$issue['txid']]=$value;
					$details[$key]=$value;
				}

			if (count(@$detailshistory['@file'])) {
?>
							<tr>
								<th>File:</th>
								<td><?php
								
				$countoutput=0;
				$countprevious=count($detailshistory['@file'])-1;

				foreach ($detailshistory['@file'] as $txid => $string) {
					$fileref=string_to_fileref($string);
					if (is_array($fileref)) {
					
						$file_name=$fileref['filename'];
						$file_size=$fileref['filesize'];
						
						if ($countoutput==1) // first previous version
							echo '<br/><small>('.$countprevious.' previous '.(($countprevious>1) ? 'files' : 'file').': ';
						
						echo '<a href="./download-file.php?chain='.html($_GET['chain']).'&txid='.html($txid).'&vout='.html($fileref['vout']).'">'.
							(strlen($file_name) ? html($file_name) : 'Download').
							'</a>'.
							( ($file_size && !$countoutput) ? html(' ('.number_format(ceil($file_size/1024)).' KB)') : '');
						
						$countoutput++;
					}
				}
				
				if ($countoutput>1)
					echo ')</small>';
								
								?></td>
							</tr>	
<?php
			}

			foreach ($details as $key => $value) {
				if ($key=='@file')
					continue;
?>
							<tr>
								<th><?php echo html($key)?></th>
								<td><?php echo html($value)?><?php
								
				if (count($detailshistory[$key])>1)
					echo '<br/><small>(previous values: '.html(implode(', ', array_slice(array_reverse($detailshistory[$key]), 1))).')</small>';
				
								?></td>
							</tr>
<?php
			}
?>							
						</table>
<?php
		}
	}
?>
				</div>
				
				<div class="col-sm-8">
					<h3>Update Asset</h3>
					
					<form class="form-horizontal" method="post" enctype="multipart/form-data" action="./?chain=<?php echo html($_GET['chain'])?>&page=<?php echo html($_GET['page'])?>">
						<div class="form-group">
							<label for="issuetxid" class="col-sm-2 control-label">Asset:</label>
							<div class="col-sm-9">
							<select class="form-control col-sm-6" name="issuetxid" id="issuetxid">
<?php
	foreach ($listassets as $asset) {
		$issuer=$asset['issues'][0]['issuers'][0];

		if (($asset['open'] && @$keymyaddresses[$issuer])) {
?>
								<option value="<?php echo html($asset['issuetxid'])?>"><?php echo html($asset['name'])?></option>
<?php
		}
	}
?>
							</select>
							</div>
						</div>

						<div class="form-group">
							<label for="qty" class="col-sm-2 control-label">Quantity:</label>
							<div class="col-sm-9">
								<input class="form-control" name="qty" id="qty" value="0">
							</div>
						</div>

						<div class="form-group">
							<label for="to" class="col-sm-2 control-label">To address:</label>
							<div class="col-sm-9">
							<select class="form-control col-sm-6" name="to" id="to">
<?php
	foreach ($receiveaddresses as $address) {
		if ($address==$getinfo['burnaddress'])
			continue;
?>
								<option value="<?php echo html($address)?>"><?php echo format_address_html($address, @$keymyaddresses[$address], $labels)?></option>
<?php
	}
?>						
							</select>
							</div>
						</div>

						<div class="form-group">
							<label for="upload" class="col-sm-2 control-label">Update file:<br/><span style="font-size:75%; font-weight:normal;">Max <?php echo floor($max_upload_size/1024)?> KB</span></label>
							<div class="col-sm-9">
								<input class="form-control" type="file" name="upload" id="upload">
							</div>
						</div>
<?php
	for ($index=0; $index<const_update_custom_fields; $index++) {
?>
						<div class="form-group">
							<label for="key<?php echo $index?>" class="col-sm-2 control-label"><?php echo $index ? '' : 'Update fields:'?></label>
							<div class="col-sm-3">
								<input class="form-control input-sm" name="key<?php echo $index?>" id="key<?php echo $index?>" placeholder="key">
							</div>
							<div class="col-sm-6">
								<input class="form-control input-sm" name="value<?php echo $index?>" id="value<?php echo $index?>" placeholder="value">
							</div>
						</div>
<?php
	}
?>
						<div class="form-group">
							<div class="col-sm-offset-2 col-sm-9">
								<input class="btn btn-default" type="submit" name="updateasset" value="Update Asset">
							</div>
						</div>
					</form>

				</div>
			</div>
