# Supplementary material for: VisTAS: blockchain-based visible and trusted remote authentication system
Source: PeerJ Comput Sci. 2021 May 12;7:e516. doi: 10.7717/peerj-cs.516 (PMC8157081; doi:10.7717/peerj-cs.516)
Supplement: Supplemental Information 1 — Script and configuration source code for the implementation of VisTAS [file peerj-cs-07-516-s001.zip › VisTAS-Implementation/multichain-web/README.md]

MultiChain Web Demo
===================

MultiChain Web Demo is a simple web interface for [MultiChain](http://www.multichain.com/) blockchains, written in PHP.

https://github.com/MultiChain/multichain-web-demo

    Copyright(C) Coin Sciences Ltd.
    License: GNU Affero General Public License, see the file LICENSE.txt.


Welcome to MultiChain Web Demo
==============================

This software uses PHP to provide a web front-end for a [MultiChain](http://www.multichain.com/) blockchain node.

It currently supports the following features:

* Viewing the node's overall status.
* Creating addresses and giving them real names (names are visible to all nodes).
* Changing global permissions for addresses.
* Issuing assets, including custom fields and uploading a file.
* Updating assets, including issuing more units and updating custom fields and file.
* Viewing issued assets, including the full history of fields and files.
* Sending assets from one address to another.
* Creating, decoding and accepting offers for exchanges of assets.
* Creating streams.
* Publishing items to streams, as JSON or text or an uploaded file.
* Viewing stream items, including listing by key or publisher and downloading files.
* Writing, testing and approving Smart Filters (both transaction and stream filters).

The web demo does not yet support the following important functionality in the MultiChain API:

* Managing per-asset and per-stream permissions.
* Multisignature addresses and transactions.
* Adding metadata (or stream items) to permissions or asset transactions.
* Viewing an addresses' transactions.
* Subscribing to assets and viewing their transactions.
* Viewing a list of keys or publishers in a stream.
* Peer-to-peer node management.
* Message signing and verification.
* Blockchain upgrading.
* Working with the binary cache.

The MultiChain Web Demo is still under development, so please [contact us](http://www.multichain.com/contact-us/) if any of these things are crucial for your needs.


System Requirements
-------------------

* A computer running web server software such as Apache.
* PHP 5.x or later with the `curl` and `JSON` extensions.
* MultiChain 1.0 alpha 26 or later, including MultiChain 2.0 alphas and betas.


Create and launch a MultiChain Blockchain
-----------------------------------------

If you do not yet have a chain to work with, [Download MultiChain](http://www.multichain.com/download-install/) to install MultiChain and create a chain named `chain1` as follows:

    multichain-util create chain1
    multichaind chain1 -daemon
    
If your web server is running on the same computer as `multichaind`, you can skip the rest of this section. Otherwise:

    multichain-cli chain1 stop

Then add this to `~/.multichain/chain1/multichain.conf`:

    rpcallowip=[IP address of your web server]
  
Then start MultiChain again:
  
    multichaind chain1 -daemon


Configure the Web Demo
----------------------

_This section assumes your blockchain is named `chain1` and you are running the node and web server on a Unix variant such as Linux. If not, please substitute accordingly._

Make your life easy for the next step by running these on the node's server:

    cat ~/.multichain/chain1/multichain.conf
    grep rpc-port ~/.multichain/chain1/params.dat
    
In the web demo directory, copy the `config-example.txt` file to `config.txt`:

	cp config-example.txt config.txt
  
In the demo website directory, enter chain details in `config.txt` e.g.:

    default.name=Default                # name to display in the web interface
    default.rpchost=127.0.0.1           # IP address of MultiChain node
    default.rpcport=12345               # usually default-rpc-port from params.dat
    default.rpcuser=multichainrpc       # username for RPC from multichain.conf
    default.rpcpassword=mnBh8aHp4mun... # password for RPC from multichain.conf

Multiple chains are supported by the web demo by copying the same section again but with different prefixes before the period, for example:

	another.name=...
	another.rpchost=...
	...

**Note that the `config.txt` file is readable by users of your web demo installation, and contains your MultiChain API password, so you should never use this basic setup for a production system.**


Launch the Web Demo
-------------------

No additional configuration or setup is required. Based on where you installed the web demo, open the appropriate address in your web browser, and you are ready to go!
