# Supplementary material for: VisTAS: blockchain-based visible and trusted remote authentication system
Source: PeerJ Comput Sci. 2021 May 12;7:e516. doi: 10.7717/peerj-cs.516 (PMC8157081; doi:10.7717/peerj-cs.516)
Supplement: Supplemental Information 1 — Script and configuration source code for the implementation of VisTAS [file peerj-cs-07-516-s001.zip › VisTAS-Implementation/VisTAS/emailer/class.phpmailer.php]

<?php
/*~ class.phpmailer.php
.---------------------------------------------------------------------------.
|  Software: PHPMailer - PHP email class                                    |
|   Version: 5.1                                                            |
|   Contact: via sourceforge.net support pages (also www.worxware.com)      |
|      Info: http://phpmailer.sourceforge.net                               |
|   Support: http://sourceforge.net/projects/phpmailer/                     |
| ------------------------------------------------------------------------- |
|     Admin: Andy Prevost (project admininistrator)                         |
|   Authors: Andy Prevost (codeworxtech) codeworxtech@users.sourceforge.net |
|          : Marcus Bointon (coolbru) coolbru@users.sourceforge.net         |
|   Founder: Brent R. Matzelle (original founder)                           |
| Copyright (c) 2004-2009, Andy Prevost. All Rights Reserved.               |
| Copyright (c) 2001-2003, Brent R. Matzelle                                |
| ------------------------------------------------------------------------- |
|   License: Distributed under the Lesser General Public License (LGPL)     |
|            http://www.gnu.org/copyleft/lesser.html                        |
| This program is distributed in the hope that it will be useful - WITHOUT  |
| ANY WARRANTY; without even the implied warranty of MERCHANTABILITY or     |
| FITNESS FOR A PARTICULAR PURPOSE.                                         |
| ------------------------------------------------------------------------- |
| We offer a number of paid services (www.worxware.com):                    |
| - Web Hosting on highly optimized fast and secure servers                 |
| - Technology Consulting                                                   |
| - Oursourcing (highly qualified programmers and graphic designers)        |
'---------------------------------------------------------------------------'
*/

/**
 * PHPMailer - PHP email transport class
 * NOTE: Requires PHP version 5 or later
 * @package PHPMailer
 * @author Andy Prevost
 * @author Marcus Bointon
 * @copyright 2004 - 2009 Andy Prevost
 * @version $Id: class.phpmailer.php 447 2009-05-25 01:36:38Z codeworxtech $
 * @license http://www.gnu.org/copyleft/lesser.html GNU Lesser General Public License
 */

if (version_compare(PHP_VERSION, '5.0.0', '<') ) exit("Sorry, this version of PHPMailer will only run on PHP version 5 or greater!\n");

class PHPMailer {

  /////////////////////////////////////////////////
  // PROPERTIES, PUBLIC
  /////////////////////////////////////////////////

  /**
   * Email priority (1 = High, 3 = Normal, 5 = low).
   * @var int
   */
  public $Priority          = 3;

  /**
   * Sets the CharSet of the message.
   * @var string
   */
  public $CharSet           = 'iso-8859-1';

  /**
   * Sets the Content-type of the message.
   * @var string
   */
  public $ContentType       = 'text/plain';

  /**
   * Sets the Encoding of the message. Options for this are
   *  "8bit", "7bit", "binary", "base64", and "quoted-printable".
   * @var string
   */
  public $Encoding          = '8bit';

  /**
   * Holds the most recent mailer error message.
   * @var string
   */
  public $ErrorInfo         = '';

  /**
   * Sets the From email address for the message.
   * @var string
   */
  public $From              = 'root@localhost';

  /**
   * Sets the From name of the message.
   * @var string
   */
  public $FromName          = 'Root User';

  /**
   * Sets the Sender email (Return-Path) of the message.  If not empty,
   * will be sent via -f to sendmail or as 'MAIL FROM' in smtp mode.
   * @var string
   */
  public $Sender            = '';

  /**
   * Sets the Subject of the message.
   * @var string
   */
  public $Subject           = '';

  /**
   * Sets the Body of the message.  This can be either an HTML or text body.
   * If HTML then run IsHTML(true).
   * @var string
   */
  public $Body              = '';

  /**
   * Sets the text-only body of the message.  This automatically sets the
   * email to multipart/alternative.  This body can be read by mail
   * clients that do not have HTML email capability such as mutt. Clients
   * that can read HTML will view the normal Body.
   * @var string
   */
  public $AltBody           = '';

  /**
   * Sets word wrapping on the body of the message to a given number of
   * characters.
   * @var int
   */
  public $WordWrap          = 0;

  /**
   * Method to send mail: ("mail", "sendmail", or "smtp").
   * @var string
   */
  public $Mailer            = 'mail';

  /**
   * Sets the path of the sendmail program.
   * @var string
   */
  public $Sendmail          = '/usr/sbin/sendmail';

  /**
   * Path to PHPMailer plugins.  Useful if the SMTP class
   * is in a different directory than the PHP include path.
   * @var string
   */
  public $PluginDir         = '';

  /**
   * Sets the email address that a reading confirmation will be sent.
   * @var string
   */
  public $ConfirmReadingTo  = '';

  /**
   * Sets the hostname to use in Message-Id and Received headers
   * and as default HELO string. If empty, the value returned
   * by SERVER_NAME is used or 'localhost.localdomain'.
   * @var string
   */
  public $Hostname          = '';

  /**
   * Sets the message ID to be used in the Message-Id header.
   * If empty, a unique id will be generated.
   * @var string
   */
  public $MessageID         = '';

  /////////////////////////////////////////////////
  // PROPERTIES FOR SMTP
  /////////////////////////////////////////////////

  /**
   * Sets the SMTP hosts.  All hosts must be separated by a
   * semicolon.  You can also specify a different port
   * for each host by using this format: [hostname:port]
   * (e.g. "smtp1.example.com:25;smtp2.example.com").
   * Hosts will be tried in order.
   * @var string
   */
  public $Host          = 'localhost';

  /**
   * Sets the default SMTP server port.
   * @var int
   */
  public $Port          = 25;

  /**
   * Sets the SMTP HELO of the message (Default is $Hostname).
   * @var string
   */
  public $Helo          = '';

  /**
   * Sets connection prefix.
   * Options are "", "ssl" or "tls"
   * @var string
   */
  public $SMTPSecure    = '';

  /**
   * Sets SMTP authentication. Utilizes the Username and Password variables.
   * @var bool
   */
  public $SMTPAuth      = false;

  /**
   * Sets SMTP username.
   * @var string
   */
  public $Username      = '';

  /**
   * Sets SMTP password.
   * @var string
   */
  public $Password      = '';

  /**
   * Sets the SMTP server timeout in seconds.
   * This function will not work with the win32 version.
   * @var int
   */
  public $Timeout       = 10;

  /**
   * Sets SMTP class debugging on or off.
   * @var bool
   */
  public $SMTPDebug     = false;

  /**
   * Prevents the SMTP connection from being closed after each mail
   * sending.  If this is set to true then to close the connection
   * requires an explicit call to SmtpClose().
   * @var bool
   */
  public $SMTPKeepAlive = false;

  /**
   * Provides the ability to have the TO field process individual
   * emails, instead of sending to entire TO addresses
   * @var bool
   */
  public $SingleTo      = false;

   /**
   * If SingleTo is true, this provides the array to hold the email addresses
   * @var bool
   */
  public $SingleToArray = array();

 /**
   * Provides the ability to change the line ending
   * @var string
   */
  public $LE              = "\n";

  /**
   * Used with DKIM DNS Resource Record
   * @var string
   */
  public $DKIM_selector   = 'phpmailer';

  /**
   * Used with DKIM DNS Resource Record
   * optional, in format of email address 'you@yourdomain.com'
   * @var string
   */
  public $DKIM_identity   = '';

  /**
   * Used with DKIM DNS Resource Record
   * optional, in format of email address 'you@yourdomain.com'
   * @var string
   */
  public $DKIM_domain     = '';

  /**
   * Used with DKIM DNS Resource Record
   * optional, in format of email address 'you@yourdomain.com'
   * @var string
   */
  public $DKIM_private    = '';

  /**
   * Callback Action function name
   * the function that handles the result of the send email action. Parameters:
   *   bool    $result        result of the send action
   *   string  $to            email address of the recipient
   *   string  $cc            cc email addresses
   *   string  $bcc           bcc email addresses
   *   string  $subject       the subject
   *   string  $body          the email body
   * @var string
   */
  public $action_function = ''; //'callbackAction';

  /**
   * Sets the PHPMailer Version number
   * @var string
   */
  public $Version         = '5.1';

  /////////////////////////////////////////////////
  // PROPERTIES, PRIVATE AND PROTECTED
  /////////////////////////////////////////////////

  private   $smtp           = NULL;
  private   $to             = array();
  private   $cc             = array();
  private   $bcc            = array();
  private   $ReplyTo        = array();
  private   $all_recipients = array();
  private   $attachment     = array();
  private   $CustomHeader   = array();
  private   $message_type   = '';
  private   $boundary       = array();
  protected $language       = array();
  private   $error_count    = 0;
  private   $sign_cert_file = "";
  private   $sign_key_file  = "";
  private   $sign_key_pass  = "";
  private   $exceptions     = false;

  /////////////////////////////////////////////////
  // CONSTANTS
  /////////////////////////////////////////////////

  const STOP_MESSAGE  = 0; // message only, continue processing
  const STOP_CONTINUE = 1; // message?, likely ok to continue processing
  const STOP_CRITICAL = 2; // message, plus full stop, critical error reached

  /////////////////////////////////////////////////
  // METHODS, VARIABLES
  /////////////////////////////////////////////////

  /**
   * Constructor
   * @param boolean $exceptions Should we throw external exceptions?
   */
  public function __construct($exceptions = false) {
    $this->exceptions = ($exceptions == true);
  }

  /**
   * Sets message type to HTML.
   * @param bool $ishtml
   * @return void
   */
  public function IsHTML($ishtml = true) {
    if ($ishtml) {
      $this->ContentType = 'text/html';
    } else {
      $this->ContentType = 'text/plain';
    }
  }

  /**
   * Sets Mailer to send message using SMTP.
   * @return void
   */
  public function IsSMTP() {
    $this->Mailer = 'smtp';
  }

  /**
   * Sets Mailer to send message using PHP mail() function.
   * @return void
   */
  public function IsMail() {
    $this->Mailer = 'mail';
  }

  /**
   * Sets Mailer to send message using the $Sendmail program.
   * @return void
   */
  public function IsSendmail() {
    if (!stristr(ini_get('sendmail_path'), 'sendmail')) {
      $this->Sendmail = '/var/qmail/bin/sendmail';
    }
    $this->Mailer = 'sendmail';
  }

  /**
   * Sets Mailer to send message using the qmail MTA.
   * @return void
   */
  public function IsQmail() {
    if (stristr(ini_get('sendmail_path'), 'qmail')) {
      $this->Sendmail = '/var/qmail/bin/sendmail';
    }
    $this->Mailer = 'sendmail';
  }

  /////////////////////////////////////////////////
  // METHODS, RECIPIENTS
  /////////////////////////////////////////////////

  /**
   * Adds a "To" address.
   * @param string $address
   * @param string $name
   * @return boolean true on success, false if address already used
   */
  public function AddAddress($address, $name = '') {
    return $this->AddAnAddress('to', $address, $name);
  }

  /**
   * Adds a "Cc" address.
   * Note: this function works with the SMTP mailer on win32, not with the "mail" mailer.
   * @param string $address
   * @param string $name
   * @return boolean true on success, false if address already used
   */
  public function AddCC($address, $name = '') {
    return $this->AddAnAddress('cc', $address, $name);
  }

  /**
   * Adds a "Bcc" address.
   * Note: this function works with the SMTP mailer on win32, not with the "mail" mailer.
   * @param string $address
   * @param string $name
   * @return boolean true on success, false if address already used
   */
  public function AddBCC($address, $name = '') {
    return $this->AddAnAddress('bcc', $address, $name);
  }

  /**
   * Adds a "Reply-to" address.
   * @param string $address
   * @param string $name
   * @return boolean
   */
  public function AddReplyTo($address, $name = '') {
    return $this->AddAnAddress('ReplyTo', $address, $name);
  }

  /**
   * Adds an address to one of the recipient arrays
   * Addresses that have been added already return false, but do not throw exceptions
   * @param string $kind One of 'to', 'cc', 'bcc', 'ReplyTo'
   * @param string $address The email address to send to
   * @param string $name
   * @return boolean true on success, false if address already used or invalid in some way
   * @access private
   */
  private function AddAnAddress($kind, $address, $name = '') {
    if (!preg_match('/^(to|cc|bcc|ReplyTo)$/', $kind)) {
      echo 'Invalid recipient array: ' . kind;
      return false;
    }
    $address = trim($address);
    $name = trim(preg_replace('/[\r\n]+/', '', $name)); //Strip breaks and trim
    if (!self::ValidateAddress($address)) {
      $this->SetError($this->Lang('invalid_address').': '. $address);
      if ($this->exceptions) {
        throw new phpmailerException($this->Lang('invalid_address').': '.$address);
      }
      echo $this->Lang('invalid_address').': '.$address;
      return false;
    }
    if ($kind != 'ReplyTo') {
      if (!isset($this->all_recipients[strtolower($address)])) {
        array_push($this->$kind, array($address, $name));
        $this->all_recipients[strtolower($address)] = true;
        return true;
      }
    } else {
      if (!array_key_exists(strtolower($address), $this->ReplyTo)) {
        $this->ReplyTo[strtolower($address)] = array($address, $name);
      return true;
    }
  }
  return false;
}

/**
 * Set the From and FromName properties
 * @param string $address
 * @param string $name
 * @return boolean
 */
  public function SetFrom($address, $name = '',$auto=1) {
    $address = trim($address);
    $name = trim(preg_replace('/[\r\n]+/', '', $name)); //Strip breaks and trim
    if (!self::ValidateAddress($address)) {
      $this->SetError($this->Lang('invalid_address').': '. $address);
      if ($this->exceptions) {
        throw new phpmailerException($this->Lang('invalid_address').': '.$address);
      }
      echo $this->Lang('invalid_address').': '.$address;
      return false;
    }
    $this->From = $address;
    $this->FromName = $name;
    if ($auto) {
      if (empty($this->ReplyTo)) {
        $this->AddAnAddress('ReplyTo', $address, $name);
      }
      if (empty($this->Sender)) {
        $this->Sender = $address;
      }
    }
    return true;
  }

  /**
   * Check that a string looks roughly like an email address should
   * Static so it can be used without instantiation
   * Tries to use PHP built-in validator in the filter extension (from PHP 5.2), falls back to a reasonably competent regex validator
   * Conforms approximately to RFC2822
   * @link http://www.hexillion.com/samples/#Regex Original pattern found here
   * @param string $address The email address to check
   * @return boolean
   * @static
   * @access public
   */
  public static function ValidateAddress($address) {
    if (function_exists('filter_var')) { //Introduced in PHP 5.2
      if(filter_var($address, FILTER_VALIDATE_EMAIL) === FALSE) {
        return false;
      } else {
        return true;
      }
    } else {
      return preg_match('/^(?:[\w\!\#\$\%\&\'\*\+\-\/\=\?\^\`\{\|\}\~]+\.)*[\w\!\#\$\%\&\'\*\+\-\/\=\?\^\`\{\|\}\~]+@(?:(?:(?:[a-zA-Z0-9_](?:[a-zA-Z0-9_\-](?!\.)){0,61}[a-zA-Z0-9_-]?\.)+[a-zA-Z0-9_](?:[a-zA-Z0-9_\-](?!$)){0,61}[a-zA-Z0-9_]?)|(?:\[(?:(?:[01]?\d{1,2}|2[0-4]\d|25[0-5])\.){3}(?:[01]?\d{1,2}|2[0-4]\d|25[0-5])\]))$/', $address);
    }
  }

  /////////////////////////////////////////////////
  // METHODS, MAIL SENDING
  /////////////////////////////////////////////////

  /**
   * Creates message and assigns Mailer. If the message is
   * not sent successfully then it returns false.  Use the ErrorInfo
   * variable to view description of the error.
   * @return bool
   */
  public function Send() {
    try {
      if ((count($this->to) + count($this->cc) + count($this->bcc)) < 1) {
        throw new phpmailerException($this->Lang('provide_address'), self::STOP_CRITICAL);
      }

      // Set whether the message is multipart/alternative
      if(!empty($this->AltBody)) {
        $this->ContentType = 'multipart/alternative';
      }

      $this->error_count = 0; // reset errors
      $this->SetMessageType();
      $header = $this->CreateHeader();
      $body = $this->CreateBody();

      if (empty($this->Body)) {
        throw new phpmailerException($this->Lang('empty_message'), self::STOP_CRITICAL);
      }

      // digitally sign with DKIM if enabled
      if ($this->DKIM_domain && $this->DKIM_private) {
        $header_dkim = $this->DKIM_Add($header,$this->Subject,$body);
        $header = str_replace("\r\n","\n",$header_dkim) . $header;
      }

      // Choose the mailer and send through it
      switch($this->Mailer) {
        case 'sendmail':
          return $this->SendmailSend($header, $body);
        case 'smtp':
          return $this->SmtpSend($header, $body);
        default:
          return $this->MailSend($header, $body);
      }

    } catch (phpmailerException $e) {
      $this->SetError($e->getMessage());
      if ($this->exceptions) {
        throw $e;
      }
      echo $e->getMessage()."\n";
      return false;
    }
  }

  /**
   * Sends mail using the $Sendmail program.
   * @param string $header The message headers
   * @param string $body The message body
   * @access protected
   * @return bool
   */
  protected function SendmailSend($header, $body) {
    if ($this->Sender != '') {
      $sendmail = sprintf("%s -oi -f %s -t", escapeshellcmd($this->Sendmail), escapeshellarg($this->Sender));
    } else {
      $sendmail = sprintf("%s -oi -t", escapeshellcmd($this->Sendmail));
    }
    if ($this->SingleTo === true) {
      foreach ($this->SingleToArray as $key => $val) {
        if(!@$mail = popen($sendmail, 'w')) {
          throw new phpmailerException($this->Lang('execute') . $this->Sendmail, self::STOP_CRITICAL);
        }
        fputs($mail, "To: " . $val . "\n");
        fputs($mail, $header);
        fputs($mail, $body);
        $result = pclose($mail);
        // implement call back function if it exists
        $isSent = ($result == 0) ? 1 : 0;
        $this->doCallback($isSent,$val,$this->cc,$this->bcc,$this->Subject,$body);
        if($result != 0) {
          throw new phpmailerException($this->Lang('execute') . $this->Sendmail, self::STOP_CRITICAL);
        }
      }
    } else {
      if(!@$mail = popen($sendmail, 'w')) {
        throw new phpmailerException($this->Lang('execute') . $this->Sendmail, self::STOP_CRITICAL);
      }
      fputs($mail, $header);
      fputs($mail, $body);
      $result = pclose($mail);
      // implement call back function if it exists
      $isSent = ($result == 0) ? 1 : 0;
      $this->doCallback($isSent,$this->to,$this->cc,$this->bcc,$this->Subject,$body);
      if($result != 0) {
        throw new phpmailerException($this->Lang('execute') . $this->Sendmail, self::STOP_CRITICAL);
      }
    }
    return true;
  }

  /**
   * Sends mail using the PHP mail() function.
   * @param string $header The message headers
   * @param string $body The message body
   * @access protected
   * @return bool
   */
  protected function MailSend($header, $body) {
    $toArr = array();
    foreach($this->to as $t) {
      $toArr[] = $this->AddrFormat($t);
    }
    $to = implode(', ', $toArr);

    $params = sprintf("-oi -f %s", $this->Sender);
    if ($this->Sender != '' && strlen(ini_get('safe_mode'))< 1) {
      $old_from = ini_get('sendmail_from');
      ini_set('sendmail_from', $this->Sender);
      if ($this->SingleTo === true && count($toArr) > 1) {
        foreach ($toArr as $key => $val) {
          $rt = @mail($val, $this->EncodeHeader($this->SecureHeader($this->Subject)), $body, $header, $params);
          // implement call back function if it exists
          $isSent = ($rt == 1) ? 1 : 0;
          $this->doCallback($isSent,$val,$this->cc,$this->bcc,$this->Subject,$body);
        }
      } else {
        $rt = @mail($to, $this->EncodeHeader($this->SecureHeader($this->Subject)), $body, $header, $params);
        // implement call back function if it exists
        $isSent = ($rt == 1) ? 1 : 0;
        $this->doCallback($isSent,$to,$this->cc,$this->bcc,$this->Subject,$body);
      }
    } else {
      if ($this->SingleTo === true && count($toArr) > 1) {
        foreach ($toArr as $key => $val) {
          $rt = @mail($val, $this->EncodeHeader($this->SecureHeader($this->Subject)), $body, $header, $params);
          // implement call back function if it exists
          $isSent = ($rt == 1) ? 1 : 0;
          $this->doCallback($isSent,$val,$this->cc,$this->bcc,$this->Subject,$body);
        }
      } else {
        $rt = @mail($to, $this->EncodeHeader($this->SecureHeader($this->Subject)), $body, $header);
        // implement call back function if it exists
        $isSent = ($rt == 1) ? 1 : 0;
        $this->doCallback($isSent,$to,$this->cc,$this->bcc,$this->Subject,$body);
      }
    }
    if (isset($old_from)) {
      ini_set('sendmail_from', $old_from);
    }
    if(!$rt) {
      throw new phpmailerException($this->Lang('instantiate'), self::STOP_CRITICAL);
    }
    return true;
  }

  /**
   * Sends mail via SMTP using PhpSMTP
   * Returns false if there is a bad MAIL FROM, RCPT, or DATA input.
   * @param string $header The message headers
   * @param string $body The message body
   * @uses SMTP
   * @access protected
   * @return bool
   */
  protected function SmtpSend($header, $body) {
    require_once $this->PluginDir . 'class.smtp.php';
    $bad_rcpt = array();

    if(!$this->SmtpConnect()) {
      throw new phpmailerException($this->Lang('smtp_connect_failed'), self::STOP_CRITICAL);
    }
    $smtp_from = ($this->Sender == '') ? $this->From : $this->Sender;
    if(!$this->smtp->Mail($smtp_from)) {
      throw new phpmailerException($this->Lang('from_failed') . $smtp_from, self::STOP_CRITICAL);
    }

    // Attempt to send attach all recipients
    foreach($this->to as $to) {
      if (!$this->smtp->Recipient($to[0])) {
        $bad_rcpt[] = $to[0];
        // implement call back function if it exists
        $isSent = 0;
        $this->doCallback($isSent,$to[0],'','',$this->Subject,$body);
      } else {
        // implement call back function if it exists
        $isSent = 1;
        $this->doCallback($isSent,$to[0],'','',$this->Subject,$body);
      }
    }
    foreach($this->cc as $cc) {
      if (!$this->smtp->Recipient($cc[0])) {
        $bad_rcpt[] = $cc[0];
        // implement call back function if it exists
        $isSent = 0;
        $this->doCallback($isSent,'',$cc[0],'',$this->Subject,$body);
      } else {
        // implement call back function if it exists
        $isSent = 1;
        $this->doCallback($isSent,'',$cc[0],'',$this->Subject,$body);
      }
    }
    foreach($this->bcc as $bcc) {
      if (!$this->smtp->Recipient($bcc[0])) {
        $bad_rcpt[] = $bcc[0];
        // implement call back function if it exists
        $isSent = 0;
        $this->doCallback($isSent,'','',$bcc[0],$this->Subject,$body);
      } else {
        // implement call back function if it exists
        $isSent = 1;
        $this->doCallback($isSent,'','',$bcc[0],$this->Subject,$body);
      }
    }


    if (count($bad_rcpt) > 0 ) { //Create error message for any bad addresses
      $badaddresses = implode(', ', $bad_rcpt);
      throw new phpmailerException($this->Lang('recipients_failed') . $badaddresses);
    }
    if(!$this->smtp->Data($header . $body)) {
      throw new phpmailerException($this->Lang('data_not_accepted'), self::STOP_CRITICAL);
    }
    if($this->SMTPKeepAlive == true) {
      $this->smtp->Reset();
    }
    return true;
  }

  /**
   * Initiates a connection to an SMTP server.
   * Returns false if the operation failed.
   * @uses SMTP
   * @access public
   * @return bool
   */
  public function SmtpConnect() {
    if(is_null($this->smtp)) {
      $this->smtp = new SMTP();
    }

    $this->smtp->do_debug = $this->SMTPDebug;
    $hosts = explode(';', $this->Host);
    $index = 0;
    $connection = $this->smtp->Connected();

    // Retry while there is no connection
    try {
      while($index < count($hosts) && !$connection) {
        $hostinfo = array();
        if (preg_match('/^(.+):([0-9]+)$/', $hosts[$index], $hostinfo)) {
          $host = $hostinfo[1];
          $port = $hostinfo[2];
        } else {
          $host = $hosts[$index];
          $port = $this->Port;
        }

        $tls = ($this->SMTPSecure == 'tls');
        $ssl = ($this->SMTPSecure == 'ssl');

        if ($this->smtp->Connect(($ssl ? 'ssl://':'').$host, $port, $this->Timeout)) {

          $hello = ($this->Helo != '' ? $this->Helo : $this->ServerHostname());
          $this->smtp->Hello($hello);

          if ($tls) {
            if (!$this->smtp->StartTLS()) {
              throw new phpmailerException($this->Lang('tls'));
            }

            //We must resend HELO after tls negotiation
            $this->smtp->Hello($hello);
          }

          $connection = true;
          if ($this->SMTPAuth) {
            if (!$this->smtp->Authenticate($this->Username, $this->Password)) {
              throw new phpmailerException($this->Lang('authenticate'));
            }
          }
        }
        $index++;
        if (!$connection) {
          throw new phpmailerException($this->Lang('connect_host'));
        }
      }
    } catch (phpmailerException $e) {
      $this->smtp->Reset();
      throw $e;
    }
    return true;
  }

  /**
   * Closes the active SMTP session if one exists.
   * @return void
   */
  public function SmtpClose() {
    if(!is_null($this->smtp)) {
      if($this->smtp->Connected()) {
        $this->smtp->Quit();
        $this->smtp->Close();
      }
    }
  }

  /**
  * Sets the language for all class error messages.
  * Returns false if it cannot load the language file.  The default language is English.
  * @param string $langcode ISO 639-1 2-character language code (e.g. Portuguese: "br")
  * @param string $lang_path Path to the language file directory
  * @access public
  */
  function SetLanguage($langcode = 'en', $lang_path = 'language/') {
    //Define full set of translatable strings
    $PHPMAILER_LANG = array(
      'provide_address' => 'You must provide at least one recipient email address.',
      'mailer_not_supported' => ' mailer is not supported.',
      'execute' => 'Could not execute: ',
      'instantiate' => 'Could not instantiate mail function.',
      'authenticate' => 'SMTP Error: Could not authenticate.',
      'from_failed' => 'The following From address failed: ',
      'recipients_failed' => 'SMTP Error: The following recipients failed: ',
      'data_not_accepted' => 'SMTP Error: Data not accepted.',
      'connect_host' => 'SMTP Error: Could not connect to SMTP host.',
      'file_access' => 'Could not access file: ',
      'file_open' => 'File Error: Could not open file: ',
      'encoding' => 'Unknown encoding: ',
      'signing' => 'Signing Error: ',
      'smtp_error' => 'SMTP server error: ',
      'empty_message' => 'Message body empty',
      'invalid_address' => 'Invalid address',
      'variable_set' => 'Cannot set or reset variable: '
    );
    //Overwrite language-specific strings. This way we'll never have missing translations - no more "language string failed to load"!
    $l = true;
    if ($langcode != 'en') { //There is no English translation file
      $l = @include $lang_path.'phpmailer.lang-'.$langcode.'.php';
    }
    $this->language = $PHPMAILER_LANG;
    return ($l == true); //Returns false if language not found
  }

  /**
  * Return the current array of language strings
  * @return array
  */
  public function GetTranslations() {
    return $this->language;
  }

  /////////////////////////////////////////////////
  // METHODS, MESSAGE CREATION
  /////////////////////////////////////////////////

  /**
   * Creates recipient headers.
   * @access public
   * @return string
   */
  public function AddrAppend($type, $addr) {
    $addr_str = $type . ': ';
    $addresses = array();
    foreach ($addr as $a) {
      $addresses[] = $this->AddrFormat($a);
    }
    $addr_str .= implode(', ', $addresses);
    $addr_str .= $this->LE;

    return $addr_str;
  }

  /**
   * Formats an address correctly.
   * @access public
   * @return string
   */
  public function AddrFormat($addr) {
    if (empty($addr[1])) {
      return $this->SecureHeader($addr[0]);
    } else {
      return $this->EncodeHeader($this->SecureHeader($addr[1]), 'phrase') . " <" . $this->SecureHeader($addr[0]) . ">";
    }
  }

  /**
   * Wraps message for use with mailers that do not
   * automatically perform wrapping and for quoted-printable.
   * Original written by philippe.
   * @param string $message The message to wrap
   * @param integer $length The line length to wrap to
   * @param boolean $qp_mode Whether to run in Quoted-Printable mode
   * @access public
   * @return string
   */
  public function WrapText($message, $length, $qp_mode = false) {
    $soft_break = ($qp_mode) ? sprintf(" =%s", $this->LE) : $this->LE;
    // If utf-8 encoding is used, we will need to make sure we don't
    // split multibyte characters when we wrap
    $is_utf8 = (strtolower($this->CharSet) == "utf-8");

    $message = $this->FixEOL($message);
    if (substr($message, -1) == $this->LE) {
      $message = substr($message, 0, -1);
    }

    $line = explode($this->LE, $message);
    $message = '';
    for ($i=0 ;$i < count($line); $i++) {
      $line_part = explode(' ', $line[$i]);
      $buf = '';
      for ($e = 0; $e<count($line_part); $e++) {
        $word = $line_part[$e];
        if ($qp_mode and (strlen($word) > $length)) {
          $space_left = $length - strlen($buf) - 1;
          if ($e != 0) {
            if ($space_left > 20) {
              $len = $space_left;
              if ($is_utf8) {
                $len = $this->UTF8CharBoundary($word, $len);
              } elseif (substr($word, $len - 1, 1) == "=") {
                $len--;
              } elseif (substr($word, $len - 2, 1) == "=") {
                $len -= 2;
              }
              $part = substr($word, 0, $len);
              $word = substr($word, $len);
              $buf .= ' ' . $part;
              $message .= $buf . sprintf("=%s", $this->LE);
            } else {
              $message .= $buf . $soft_break;
            }
            $buf = '';
          }
          while (strlen($word) > 0) {
            $len = $length;
            if ($is_utf8) {
              $len = $this->UTF8CharBoundary($word, $len);
            } elseif (substr($word, $len - 1, 1) == "=") {
              $len--;
            } elseif (substr($word, $len - 2, 1) == "=") {
              $len -= 2;
            }
            $part = substr($word, 0, $len);
            $word = substr($word, $len);

            if (strlen($word) > 0) {
              $message .= $part . sprintf("=%s", $this->LE);
            } else {
              $buf = $part;
            }
          }
        } else {
          $buf_o = $buf;
          $buf .= ($e == 0) ? $word : (' ' . $word);

          if (strlen($buf) > $length and $buf_o != '') {
            $message .= $buf_o . $soft_break;
            $buf = $word;
          }
        }
      }
      $message .= $buf . $this->LE;
    }

    return $message;
  }

  /**
   * Finds last character boundary prior to maxLength in a utf-8
   * quoted (printable) encoded string.
   * Original written by Colin Brown.
   * @access public
   * @param string $encodedText utf-8 QP text
   * @param int    $maxLength   find last character boundary prior to this length
   * @return int
   */
  public function UTF8CharBoundary($encodedText, $maxLength) {
    $foundSplitPos = false;
    $lookBack = 3;
    while (!$foundSplitPos) {
      $lastChunk = substr($encodedText, $maxLength - $lookBack, $lookBack);
      $encodedCharPos = strpos($lastChunk, "=");
      if ($encodedCharPos !== false) {
        // Found start of encoded character byte within $lookBack block.
        // Check the encoded byte value (the 2 chars after the '=')
        $hex = substr($encodedText, $maxLength - $lookBack + $encodedCharPos + 1, 2);
        $dec = hexdec($hex);
        if ($dec < 128) { // Single byte character.
          // If the encoded char was found at pos 0, it will fit
          // otherwise reduce maxLength to start of the encoded char
          $maxLength = ($encodedCharPos == 0) ? $maxLength :
          $maxLength - ($lookBack - $encodedCharPos);
          $foundSplitPos = true;
        } elseif ($dec >= 192) { // First byte of a multi byte character
          // Reduce maxLength to split at start of character
          $maxLength = $maxLength - ($lookBack - $encodedCharPos);
          $foundSplitPos = true;
        } elseif ($dec < 192) { // Middle byte of a multi byte character, look further back
          $lookBack += 3;
        }
      } else {
        // No encoded character found
        $foundSplitPos = true;
      }
    }
    return $maxLength;
  }


  /**
   * Set the body wrapping.
   * @access public
   * @return void
   */
  public function SetWordWrap() {
    if($this->WordWrap < 1) {
      return;
    }

    switch($this->message_type) {
      case 'alt':
      case 'alt_attachments':
        $this->AltBody = $this->WrapText($this->AltBody, $this->WordWrap);
        break;
      default:
        $this->Body = $this->WrapText($this->Body, $this->WordWrap);
        break;
    }
  }

  /**
   * Assembles message header.
   * @access public
   * @return string The assembled header
   */
  public function CreateHeader() {
    $result = '';

    // Set the boundaries
    $uniq_id = md5(uniqid(time()));
    $this->boundary[1] = 'b1_' . $uniq_id;
    $this->boundary[2] = 'b2_' . $uniq_id;

    $result .= $this->HeaderLine('Date', self::RFCDate());
    if($this->Sender == '') {
      $result .= $this->HeaderLine('Return-Path', trim($this->From));
    } else {
      $result .= $this->HeaderLine('Return-Path', trim($this->Sender));
    }

    // To be created automatically by mail()
    if($this->Mailer != 'mail') {
      if ($this->SingleTo === true) {
        foreach($this->to as $t) {
          $this->SingleToArray[] = $this->AddrFormat($t);
        }
      } else {
        if(count($this->to) > 0) {
          $result .= $this->AddrAppend('To', $this->to);
        } elseif (count($this->cc) == 0) {
          $result .= $this->HeaderLine('To', 'undisclosed-recipients:;');
        }
      }
    }

    $from = array();
    $from[0][0] = trim($this->From);
    $from[0][1] = $this->FromName;
    $result .= $this->AddrAppend('From', $from);

    // sendmail and mail() extract Cc from the header before sending
    if(count($this->cc) > 0) {
      $result .= $this->AddrAppend('Cc', $this->cc);
    }

    // sendmail and mail() extract Bcc from the header before sending
    if((($this->Mailer == 'sendmail') || ($this->Mailer == 'mail')) && (count($this->bcc) > 0)) {
      $result .= $this->AddrAppend('Bcc', $this->bcc);
    }

    if(count($this->ReplyTo) > 0) {
      $result .= $this->AddrAppend('Reply-to', $this->ReplyTo);
    }

    // mail() sets the subject itself
    if($this->Mailer != 'mail') {
      $result .= $this->HeaderLine('Subject', $this->EncodeHeader($this->SecureHeader($this->Subject)));
    }

    if($this->MessageID != '') {
      $result .= $this->HeaderLine('Message-ID',$this->MessageID);
    } else {
      $result .= sprintf("Message-ID: <%s@%s>%s", $uniq_id, $this->ServerHostname(), $this->LE);
    }
    $result .= $this->HeaderLine('X-Priority', $this->Priority);
    $result .= $this->HeaderLine('X-Mailer', 'PHPMailer '.$this->Version.' (phpmailer.sourceforge.net)');

    if($this->ConfirmReadingTo != '') {
      $result .= $this->HeaderLine('Disposition-Notification-To', '<' . trim($this->ConfirmReadingTo) . '>');
    }

    // Add custom headers
    for($index = 0; $index < count($this->CustomHeader); $index++) {
      $result .= $this->HeaderLine(trim($this->CustomHeader[$index][0]), $this->EncodeHeader(trim($this->CustomHeader[$index][1])));
    }
    if (!$this->sign_key_file) {
      $result .= $this->HeaderLine('MIME-Version', '1.0');
      $result .= $this->GetMailMIME();
    }

    return $result;
  }

  /**
   * Returns the message MIME.
   * @access public
   * @return string
   */
  public function GetMailMIME() {
    $result = '';
    switch($this->message_type) {
      case 'plain':
        $result .= $this->HeaderLine('Content-Transfer-Encoding', $this->Encoding);
        $result .= sprintf("Content-Type: %s; charset=\"%s\"", $this->ContentType, $this->CharSet);
        break;
      case 'attachments':
      case 'alt_attachments':
        if($this->InlineImageExists()){
          $result .= sprintf("Content-Type: %s;%s\ttype=\"text/html\";%s\tboundary=\"%s\"%s", 'multipart/related', $this->LE, $this->LE, $this->boundary[1], $this->LE);
        } else {
          $result .= $this->HeaderLine('Content-Type', 'multipart/mixed;');
          $result .= $this->TextLine("\tboundary=\"" . $this->boundary[1] . '"');
        }
        break;
      case 'alt':
        $result .= $this->HeaderLine('Content-Type', 'multipart/alternative;');
        $result .= $this->TextLine("\tboundary=\"" . $this->boundary[1] . '"');
        break;
    }

    if($this->Mailer != 'mail') {
      $result .= $this->LE.$this->LE;
    }

    return $result;
  }

  /**
   * Assembles the message body.  Returns an empty string on failure.
   * @access public
   * @return string The assembled message body
   */
  public function CreateBody() {
    $body = '';

    if ($this->sign_key_file) {
      $body .= $this->GetMailMIME();
    }

    $this->SetWordWrap();

    switch($this->message_type) {
      case 'alt':
        $body .= $this->GetBoundary($this->boundary[1], '', 'text/plain', '');
        $body .= $this->EncodeString($this->AltBody, $this->Encoding);
        $body .= $this->LE.$this->LE;
        $body .= $this->GetBoundary($this->boundary[1], '', 'text/html', '');
        $body .= $this->EncodeString($this->Body, $this->Encoding);
        $body .= $this->LE.$this->LE;
        $body .= $this->EndBoundary($this->boundary[1]);
        break;
      case 'plain':
        $body .= $this->EncodeString($this->Body, $this->Encoding);
        break;
      case 'attachments':
        $body .= $this->GetBoundary($this->boundary[1], '', '', '');
        $body .= $this->EncodeString($this->Body, $this->Encoding);
        $body .= $this->LE;
        $body .= $this->AttachAll();
        break;
      case 'alt_attachments':
        $body .= sprintf("--%s%s", $this->boundary[1], $this->LE);
        $body .= sprintf("Content-Type: %s;%s" . "\tboundary=\"%s\"%s", 'multipart/alternative', $this->LE, $this->boundary[2], $this->LE.$this->LE);
        $body .= $this->GetBoundary($this->boundary[2], '', 'text/plain', '') . $this->LE; // Create text body
        $body .= $this->EncodeString($this->AltBody, $this->Encoding);
        $body .= $this->LE.$this->LE;
        $body .= $this->GetBoundary($this->boundary[2], '', 'text/html', '') . $this->LE; // Create the HTML body
        $body .= $this->EncodeString($this->Body, $this->Encoding);
        $body .= $this->LE.$this->LE;
        $body .= $this->EndBoundary($this->boundary[2]);
        $body .= $this->AttachAll();
        break;
    }

    if ($this->IsError()) {
      $body = '';
    } elseif ($this->sign_key_file) {
      try {
        $file = tempnam('', 'mail');
        file_put_contents($file, $body); //TODO check this worked
        $signed = tempnam("", "signed");
        if (@openssl_pkcs7_sign($file, $signed, "file://".$this->sign_cert_file, array("file://".$this->sign_key_file, $this->sign_key_pass), NULL)) {
          @unlink($file);
          @unlink($signed);
          $body = file_get_contents($signed);
        } else {
          @unlink($file);
          @unlink($signed);
          throw new phpmailerException($this->Lang("signing").openssl_error_string());
        }
      } catch (phpmailerException $e) {
        $body = '';
        if ($this->exceptions) {
          throw $e;
        }
      }
    }

    return $body;
  }

  /**
   * Returns the start of a message boundary.
   * @access private
   */
  private function GetBoundary($boundary, $charSet, $contentType, $encoding) {
    $result = '';
    if($charSet == '') {
      $charSet = $this->CharSet;
    }
    if($contentType == '') {
      $contentType = $this->ContentType;
    }
    if($encoding == '') {
      $encoding = $this->Encoding;
    }
    $result .= $this->TextLine('--' . $boundary);
    $result .= sprintf("Content-Type: %s; charset = \"%s\"", $contentType, $charSet);
    $result .= $this->LE;
    $result .= $this->HeaderLine('Content-Transfer-Encoding', $encoding);
    $result .= $this->LE;

    return $result;
  }

  /**
   * Returns the end of a message boundary.
   * @access private
   */
  private function EndBoundary($boundary) {
    return $this->LE . '--' . $boundary . '--' . $this->LE;
  }

  /**
   * Sets the message type.
   * @access private
   * @return void
   */
  private function SetMessageType() {
    if(count($this->attachment) < 1 && strlen($this->AltBody) < 1) {
      $this->message_type = 'plain';
    } else {
      if(count($this->attachment) > 0) {
        $this->message_type = 'attachments';
      }
      if(strlen($this->AltBody) > 0 && count($this->attachment) < 1) {
        $this->message_type = 'alt';
      }
      if(strlen($this->AltBody) > 0 && count($this->attachment) > 0) {
        $this->message_type = 'alt_attachments';
      }
    }
  }

  /**
   *  Returns a formatted header line.
   * @access public
   * @return string
   */
  public function HeaderLine($name, $value) {
    return $name . ': ' . $value . $this->LE;
  }

  /**
   * Returns a formatted mail line.
   * @access public
   * @return string
   */
  public function TextLine($value) {
    return $value . $this->LE;
  }

  /////////////////////////////////////////////////
  // CLASS METHODS, ATTACHMENTS
  /////////////////////////////////////////////////

  /**
   * Adds an attachment from a path on the filesystem.
   * Returns false if the file could not be found
   * or accessed.
   * @param string $path Path to the attachment.
   * @param string $name Overrides the attachment name.
   * @param string $encoding File encoding (see $Encoding).
   * @param string $type File extension (MIME) type.
   * @return bool
   */
  public function AddAttachment($path, $name = '', $encoding = 'base64', $type = 'application/octet-stream') {
    try {
      if ( !@is_file($path) ) {
        throw new phpmailerException($this->Lang('file_access') . $path, self::STOP_CONTINUE);
      }
      $filename = basename($path);
      if ( $name == '' ) {
        $name = $filename;
      }

      $this->attachment[] = array(
        0 => $path,
        1 => $filename,
        2 => $name,
        3 => $encoding,
        4 => $type,
        5 => false,  // isStringAttachment
        6 => 'attachment',
        7 => 0
      );

    } catch (phpmailerException $e) {
      $this->SetError($e->getMessage());
      if ($this->exceptions) {
        throw $e;
      }
      echo $e->getMessage()."\n";
      if ( $e->getCode() == self::STOP_CRITICAL ) {
        return false;
      }
    }
    return true;
  }

  /**
  * Return the current array of attachments
  * @return array
  */
  public function GetAttachments() {
    return $this->attachment;
  }

  /**
   * Attaches all fs, string, and binary attachments to the message.
   * Returns an empty string on failure.
   * @access private
   * @return string
   */
  private function AttachAll() {
    // Return text of body
    $mime = array();
    $cidUniq = array();
    $incl = array();

    // Add all attachments
    foreach ($this->attachment as $attachment) {
      // Check for string attachment
      $bString = $attachment[5];
      if ($bString) {
        $string = $attachment[0];
      } else {
        $path = $attachment[0];
      }

      if (in_array($attachment[0], $incl)) { continue; }
      $filename    = $attachment[1];
      $name        = $attachment[2];
      $encoding    = $attachment[3];
      $type        = $attachment[4];
      $disposition = $attachment[6];
      $cid         = $attachment[7];
      $incl[]      = $attachment[0];
      if ( $disposition == 'inline' && isset($cidUniq[$cid]) ) { continue; }
      $cidUniq[$cid] = true;

      $mime[] = sprintf("--%s%s", $this->boundary[1], $this->LE);
      $mime[] = sprintf("Content-Type: %s; name=\"%s\"%s", $type, $this->EncodeHeader($this->SecureHeader($name)), $this->LE);
      $mime[] = sprintf("Content-Transfer-Encoding: %s%s", $encoding, $this->LE);

      if($disposition == 'inline') {
        $mime[] = sprintf("Content-ID: <%s>%s", $cid, $this->LE);
      }

      $mime[] = sprintf("Content-Disposition: %s; filename=\"%s\"%s", $disposition, $this->EncodeHeader($this->SecureHeader($name)), $this->LE.$this->LE);

      // Encode as string attachment
      if($bString) {
        $mime[] = $this->EncodeString($string, $encoding);
        if($this->IsError()) {
          return '';
        }
        $mime[] = $this->LE.$this->LE;
      } else {
        $mime[] = $this->EncodeFile($path, $encoding);
        if($this->IsError()) {
          return '';
        }
        $mime[] = $this->LE.$this->LE;
      }
    }

    $mime[] = sprintf("--%s--%s", $this->boundary[1], $this->LE);

    return join('', $mime);
  }

  /**
   * Encodes attachment in requested format.
   * Returns an empty string on failure.
   * @param string $path The full path to the file
   * @param string $encoding The encoding to use; one of 'base64', '7bit', '8bit', 'binary', 'quoted-printable'
   * @see EncodeFile()
   * @access private
   * @return string
   */
  private function EncodeFile($path, $encoding = 'base64') {
    try {
      if (!is_readable($path)) {
        throw new phpmailerException($this->Lang('file_open') . $path, self::STOP_CONTINUE);
      }
      if (function_exists('get_magic_quotes')) {
        function get_magic_quotes() {
          return false;
        }
      }
      if (PHP_VERSION < 6) {
        $magic_quotes = get_magic_quotes_runtime();
        set_magic_quotes_runtime(0);
      }
      $file_buffer  = file_get_contents($path);
      $file_buffer  = $this->EncodeString($file_buffer, $encoding);
      if (PHP_VERSION < 6) { set_magic_quotes_runtime($magic_quotes); }
      return $file_buffer;
    } catch (Exception $e) {
      $this->SetError($e->getMessage());
      return '';
    }
  }

  /**
   * Encodes string to requested format.
   * Returns an empty string on failure.
   * @param string $str The text to encode
   * @param string $encoding The encoding to use; one of 'base64', '7bit', '8bit', 'binary', 'quoted-printable'
   * @access public
   * @return string
   */
  public function EncodeString ($str, $encoding = 'base64') {
    $encoded = '';
    switch(strtolower($encoding)) {
      case 'base64':
        $encoded = chunk_split(base64_encode($str), 76, $this->LE);
        break;
      case '7bit':
      case '8bit':
        $encoded = $this->FixEOL($str);
        //Make sure it ends with a line break
        if (substr($encoded, -(strlen($this->LE))) != $this->LE)
          $encoded .= $this->LE;
        break;
      case 'binary':
        $encoded = $str;
        break;
      case 'quoted-printable':
        $encoded = $this->EncodeQP($str);
        break;
      default:
        $this->SetError($this->Lang('encoding') . $encoding);
        break;
    }
    return $encoded;
  }

  /**
   * Encode a header string to best (shortest) of Q, B, quoted or none.
   * @access public
   * @return string
   */
  public function EncodeHeader($str, $position = 'text') {
    $x = 0;

    switch (strtolower($position)) {
      case 'phrase':
        if (!preg_match('/[\200-\377]/', $str)) {
          // Can't use addslashes as we don't know what value has magic_quotes_sybase
          $encoded = addcslashes($str, "\0..\37\177\\\"");
          if (($str == $encoded) && !preg_match('/[^A-Za-z0-9!#$%&\'*+\/=?^_`{|}~ -]/', $str)) {
            return ($encoded);
          } else {
            return ("\"$encoded\"");
          }
        }
        $x = preg_match_all('/[^\040\041\043-\133\135-\176]/', $str, $matches);
        break;
      case 'comment':
        $x = preg_match_all('/[()"]/', $str, $matches);
        // Fall-through
      case 'text':
      default:
        $x += preg_match_all('/[\000-\010\013\014\016-\037\177-\377]/', $str, $matches);
        break;
    }

    if ($x == 0) {
      return ($str);
    }

    $maxlen = 75 - 7 - strlen($this->CharSet);
    // Try to select the encoding which should produce the shortest output
    if (strlen($str)/3 < $x) {
      $encoding = 'B';
      if (function_exists('mb_strlen') && $this->HasMultiBytes($str)) {
        // Use a custom function which correctly encodes and wraps long
        // multibyte strings without breaking lines within a character
        $encoded = $this->Base64EncodeWrapMB($str);
      } else {
        $encoded = base64_encode($str);
        $maxlen -= $maxlen % 4;
        $encoded = trim(chunk_split($encoded, $maxlen, "\n"));
      }
    } else {
      $encoding = 'Q';
      $encoded = $this->EncodeQ($str, $position);
      $encoded = $this->WrapText($encoded, $maxlen, true);
      $encoded = str_replace('='.$this->LE, "\n", trim($encoded));
    }

    $encoded = preg_replace('/^(.*)$/m', " =?".$this->CharSet."?$encoding?\\1?=", $encoded);
    $encoded = trim(str_replace("\n", $this->LE, $encoded));

    return $encoded;
  }

  /**
   * Checks if a string contains multibyte characters.
   * @access public
   * @param string $str multi-byte text to wrap encode
   * @return bool
   */
  public function HasMultiBytes($str) {
    if (function_exists('mb_strlen')) {
      return (strlen($str) > mb_strlen($str, $this->CharSet));
    } else { // Assume no multibytes (we can't handle without mbstring functions anyway)
      return false;
    }
  }

  /**
   * Correctly encodes and wraps long multibyte strings for mail headers
   * without breaking lines within a character.
   * Adapted from a function by paravoid at http://uk.php.net/manual/en/function.mb-encode-mimeheader.php
   * @access public
   * @param string $str multi-byte text to wrap encode
   * @return string
   */
  public function Base64EncodeWrapMB($str) {
    $start = "=?".$this->CharSet."?B?";
    $end = "?=";
    $encoded = "";

    $mb_length = mb_strlen($str, $this->CharSet);
    // Each line must have length <= 75, including $start and $end
    $length = 75 - strlen($start) - strlen($end);
    // Average multi-byte ratio
    $ratio = $mb_length / strlen($str);
    // Base64 has a 4:3 ratio
    $offset = $avgLength = floor($length * $ratio * .75);

    for ($i = 0; $i < $mb_length; $i += $offset) {
      $lookBack = 0;

      do {
        $offset = $avgLength - $lookBack;
        $chunk = mb_substr($str, $i, $offset, $this->CharSet);
        $chunk = base64_encode($chunk);
        $lookBack++;
      }
      while (strlen($chunk) > $length);

      $encoded .= $chunk . $this->LE;
    }

    // Chomp the last linefeed
    $encoded = substr($encoded, 0, -strlen($this->LE));
    return $encoded;
  }

  /**
  * Encode string to quoted-printable.
  * Only uses standard PHP, slow, but will always work
  * @access public
  * @param string $string the text to encode
  * @param integer $line_max Number of chars allowed on a line before wrapping
  * @return string
  */
  public function EncodeQPphp( $input = '', $line_max = 76, $space_conv = false) {
    $hex = array('0','1','2','3','4','5','6','7','8','9','A','B','C','D','E','F');
    $lines = preg_split('/(?:\r\n|\r|\n)/', $input);
    $eol = "\r\n";
    $escape = '=';
    $output = '';
    while( list(, $line) = each($lines) ) {
      $linlen = strlen($line);
      $newline = '';
      for($i = 0; $i < $linlen; $i++) {
        $c = substr( $line, $i, 1 );
        $dec = ord( $c );
        if ( ( $i == 0 ) && ( $dec == 46 ) ) { // convert first point in the line into =2E
          $c = '=2E';
        }
        if ( $dec == 32 ) {
          if ( $i == ( $linlen - 1 ) ) { // convert space at eol only
            $c = '=20';
          } else if ( $space_conv ) {
            $c = '=20';
          }
        } elseif ( ($dec == 61) || ($dec < 32 ) || ($dec > 126) ) { // always encode "\t", which is *not* required
          $h2 = floor($dec/16);
          $h1 = floor($dec%16);
          $c = $escape.$hex[$h2].$hex[$h1];
        }
        if ( (strlen($newline) + strlen($c)) >= $line_max ) { // CRLF is not counted
          $output .= $newline.$escape.$eol; //  soft line break; " =\r\n" is okay
          $newline = '';
          // check if newline first character will be point or not
          if ( $dec == 46 ) {
            $c = '=2E';
          }
        }
        $newline .= $c;
      } // end of for
      $output .= $newline.$eol;
    } // end of while
    return $output;
  }

  /**
  * Encode string to RFC2045 (6.7) quoted-printable format
  * Uses a PHP5 stream filter to do the encoding about 64x faster than the old version
  * Also results in same content as you started with after decoding
  * @see EncodeQPphp()
  * @access public
  * @param string $string the text to encode
  * @param integer $line_max Number of chars allowed on a line before wrapping
  * @param boolean $space_conv Dummy param for compatibility with existing EncodeQP function
  * @return string
  * @author Marcus Bointon
  */
  public function EncodeQP($string, $line_max = 76, $space_conv = false) {
    if (function_exists('quoted_printable_encode')) { //Use native function if it's available (>= PHP5.3)
      return quoted_printable_encode($string);
    }
    $filters = stream_get_filters();
    if (!in_array('convert.*', $filters)) { //Got convert stream filter?
      return $this->EncodeQPphp($string, $line_max, $space_conv); //Fall back to old implementation
    }
    $fp = fopen('php://temp/', 'r+');
    $string = preg_replace('/\r\n?/', $this->LE, $string); //Normalise line breaks
    $params = array('line-length' => $line_max, 'line-break-chars' => $this->LE);
    $s = stream_filter_append($fp, 'convert.quoted-printable-encode', STREAM_FILTER_READ, $params);
    fputs($fp, $string);
    rewind($fp);
    $out = stream_get_contents($fp);
    stream_filter_remove($s);
    $out = preg_replace('/^\./m', '=2E', $out); //Encode . if it is first char on a line, workaround for bug in Exchange
    fclose($fp);
    return $out;
  }

  /**
   * Encode string to q encoding.
   * @link http://tools.ietf.org/html/rfc2047
   * @param string $str the text to encode
   * @param string $position Where the text is going to be used, see the RFC for what that means
   * @access public
   * @return string
   */
  public function EncodeQ ($str, $position = 'text') {
    // There should not be any EOL in the string
    $encoded = preg_replace('/[\r\n]*/', '', $str);

    switch (strtolower($position)) {
      case 'phrase':
        $encoded = preg_replace("/([^A-Za-z0-9!*+\/ -])/e", "'='.sprintf('%02X', ord('\\1'))", $encoded);
        break;
      case 'comment':
        $encoded = preg_replace("/([\(\)\"])/e", "'='.sprintf('%02X', ord('\\1'))", $encoded);
      case 'text':
      default:
        // Replace every high ascii, control =, ? and _ characters
        //TODO using /e (equivalent to eval()) is probably not a good idea
        $encoded = preg_replace('/([\000-\011\013\014\016-\037\075\077\137\177-\377])/e',
              "'='.sprintf('%02X', ord('\\1'))", $encoded);
        break;
    }

    // Replace every spaces to _ (more readable than =20)
    $encoded = str_replace(' ', '_', $encoded);

    return $encoded;
  }

  /**
   * Adds a string or binary attachment (non-filesystem) to the list.
   * This method can be used to attach ascii or binary data,
   * such as a BLOB record from a database.
   * @param string $string String attachment data.
   * @param string $filename Name of the attachment.
   * @param string $encoding File encoding (see $Encoding).
   * @param string $type File extension (MIME) type.
   * @return void
   */
  public function AddStringAttachment($string, $filename, $encoding = 'base64', $type = 'application/octet-stream') {
    // Append to $attachment array
    $this->attachment[] = array(
      0 => $string,
      1 => $filename,
      2 => basename($filename),
      3 => $encoding,
      4 => $type,
      5 => true,  // isStringAttachment
      6 => 'attachment',
      7 => 0
    );
  }

  /**
   * Adds an embedded attachment.  This can include images, sounds, and
   * just about any other document.  Make sure to set the $type to an
   * image type.  For JPEG images use "image/jpeg" and for GIF images
   * use "image/gif".
   * @param string $path Path to the attachment.
   * @param string $cid Content ID of the attachment.  Use this to identify
   *        the Id for accessing the image in an HTML form.
   * @param string $name Overrides the attachment name.
   * @param string $encoding File encoding (see $Encoding).
   * @param string $type File extension (MIME) type.
   * @return bool
   */
  public function AddEmbeddedImage($path, $cid, $name = '', $encoding = 'base64', $type = 'application/octet-stream') {

    if ( !@is_file($path) ) {
      $this->SetError($this->Lang('file_access') . $path);
      return false;
    }

    $filename = basename($path);
    if ( $name == '' ) {
      $name = $filename;
    }

    // Append to $attachment array
    $this->attachment[] = array(
      0 => $path,
      1 => $filename,
      2 => $name,
      3 => $encoding,
      4 => $type,
      5 => false,  // isStringAttachment
      6 => 'inline',
      7 => $cid
    );

    return true;
  }

  /**
   * Returns true if an inline attachment is present.
   * @access public
   * @return bool
   */
  public function InlineImageExists() {
    foreach($this->attachment as $attachment) {
      if ($attachment[6] == 'inline') {
        return true;
      }
    }
    return false;
  }

  /////////////////////////////////////////////////
  // CLASS METHODS, MESSAGE RESET
  /////////////////////////////////////////////////

  /**
   * Clears all recipients assigned in the TO array.  Returns void.
   * @return void
   */
  public function ClearAddresses() {
    foreach($this->to as $to) {
      unset($this->all_recipients[strtolower($to[0])]);
    }
    $this->to = array();
  }

  /**
   * Clears all recipients assigned in the CC array.  Returns void.
   * @return void
   */
  public function ClearCCs() {
    foreach($this->cc as $cc) {
      unset($this->all_recipients[strtolower($cc[0])]);
    }
    $this->cc = array();
  }

  /**
   * Clears all recipients assigned in the BCC array.  Returns void.
   * @return void
   */
  public function ClearBCCs() {
    foreach($this->bcc as $bcc) {
      unset($this->all_recipients[strtolower($bcc[0])]);
    }
    $this->bcc = array();
  }

  /**
   * Clears all recipients assigned in the ReplyTo array.  Returns void.
   * @return void
   */
  public function ClearReplyTos() {
    $this->ReplyTo = array();
  }

  /**
   * Clears all recipients assigned in the TO, CC and BCC
   * array.  Returns void.
   * @return void
   */
  public function ClearAllRecipients() {
    $this->to = array();
    $this->cc = array();
    $this->bcc = array();
    $this->all_recipients = array();
  }

  /**
   * Clears all previously set filesystem, string, and binary
   * attachments.  Returns void.
   * @return void
   */
  public function ClearAttachments() {
    $this->attachment = array();
  }

  /**
   * Clears all custom headers.  Returns void.
   * @return void
   */
  public function ClearCustomHeaders() {
    $this->CustomHeader = array();
  }

  /////////////////////////////////////////////////
  // CLASS METHODS, MISCELLANEOUS
  /////////////////////////////////////////////////

  /**
   * Adds the error message to the error container.
   * @access protected
   * @return void
   */
  protected function SetError($msg) {
    $this->error_count++;
    if ($this->Mailer == 'smtp' and !is_null($this->smtp)) {
      $lasterror = $this->smtp->getError();
      if (!empty($lasterror) and array_key_exists('smtp_msg', $lasterror)) {
        $msg .= '<p>' . $this->Lang('smtp_error') . $lasterror['smtp_msg'] . "</p>\n";
      }
    }
    $this->ErrorInfo = $msg;
  }

  /**
   * Returns the proper RFC 822 formatted date.
   * @access public
   * @return string
   * @static
   */
  public static function RFCDate() {
    $tz = date('Z');
    $tzs = ($tz < 0) ? '-' : '+';
    $tz = abs($tz);
    $tz = (int)($tz/3600)*100 + ($tz%3600)/60;
    $result = sprintf("%s %s%04d", date('D, j M Y H:i:s'), $tzs, $tz);

    return $result;
  }

  /**
   * Returns the server hostname or 'localhost.localdomain' if unknown.
   * @access private
   * @return string
   */
  private function ServerHostname() {
    if (!empty($this->Hostname)) {
      $result = $this->Hostname;
    } elseif (isset($_SERVER['SERVER_NAME'])) {
      $result = $_SERVER['SERVER_NAME'];
    } else {
      $result = 'localhost.localdomain';
    }

    return $result;
  }

  /**
   * Returns a message in the appropriate language.
   * @access private
   * @return string
   */
  private function Lang($key) {
    if(count($this->language) < 1) {
      $this->SetLanguage('en'); // set the default language
    }

    if(isset($this->language[$key])) {
      return $this->language[$key];
    } else {
      return 'Language string failed to load: ' . $key;
    }
  }

  /**
   * Returns true if an error occurred.
   * @access public
   * @return bool
   */
  public function IsError() {
    return ($this->error_count > 0);
  }

  /**
   * Changes every end of line from CR or LF to CRLF.
   * @access private
   * @return string
   */
  private function FixEOL($str) {
    $str = str_replace("\r\n", "\n", $str);
    $str = str_replace("\r", "\n", $str);
    $str = str_replace("\n", $this->LE, $str);
    return $str;
  }

  /**
   * Adds a custom header.
   * @access public
   * @return void
   */
  public function AddCustomHeader($custom_header) {
    $this->CustomHeader[] = explode(':', $custom_header, 2);
  }

  /**
   * Evaluates the message and returns modifications for inline images and backgrounds
   * @access public
   * @return $message
   */
  public function MsgHTML($message, $basedir = '') {
    preg_match_all("/(src|background)=\"(.*)\"/Ui", $message, $images);
    if(isset($images[2])) {
      foreach($images[2] as $i => $url) {
        // do not change urls for absolute images (thanks to corvuscorax)
        if (!preg_match('#^[A-z]+://#',$url)) {
          $filename = basename($url);
          $directory = dirname($url);
          ($directory == '.')?$directory='':'';
          $cid = 'cid:' . md5($filename);
          $ext = pathinfo($filename, PATHINFO_EXTENSION);
          $mimeType  = self::_mime_types($ext);
          if ( strlen($basedir) > 1 && substr($basedir,-1) != '/') { $basedir .= '/'; }
          if ( strlen($directory) > 1 && substr($directory,-1) != '/') { $directory .= '/'; }
          if ( $this->AddEmbeddedImage($basedir.$directory.$filename, md5($filename), $filename, 'base64',$mimeType) ) {
            $message = preg_replace("/".$images[1][$i]."=\"".preg_quote($url, '/')."\"/Ui", $images[1][$i]."=\"".$cid."\"", $message);
          }
        }
      }
    }
    $this->IsHTML(true);
    $this->Body = $message;
    $textMsg = trim(strip_tags(preg_replace('/<(head|title|style|script)[^>]*>.*?<\/\\1>/s','',$message)));
    if (!empty($textMsg) && empty($this->AltBody)) {
      $this->AltBody = html_entity_decode($textMsg);
    }
    if (empty($this->AltBody)) {
      $this->AltBody = 'To view this email message, open it in a program that understands HTML!' . "\n\n";
    }
  }

  /**
   * Gets the MIME type of the embedded or inline image
   * @param string File extension
   * @access public
   * @return string MIME type of ext
   * @static
   */
  public static function _mime_types($ext = '') {
    $mimes = array(
      'hqx'   =>  'application/mac-binhex40',
      'cpt'   =>  'application/mac-compactpro',
      'doc'   =>  'application/msword',
      'bin'   =>  'application/macbinary',
      'dms'   =>  'application/octet-stream',
      'lha'   =>  'application/octet-stream',
      'lzh'   =>  'application/octet-stream',
      'exe'   =>  'application/octet-stream',
      'class' =>  'application/octet-stream',
      'psd'   =>  'application/octet-stream',
      'so'    =>  'application/octet-stream',
      'sea'   =>  'application/octet-stream',
      'dll'   =>  'application/octet-stream',
      'oda'   =>  'application/oda',
      'pdf'   =>  'application/pdf',
      'ai'    =>  'application/postscript',
      'eps'   =>  'application/postscript',
      'ps'    =>  'application/postscript',
      'smi'   =>  'application/smil',
      'smil'  =>  'application/smil',
      'mif'   =>  'application/vnd.mif',
      'xls'   =>  'application/vnd.ms-excel',
      'ppt'   =>  'application/vnd.ms-powerpoint',
      'wbxml' =>  'application/vnd.wap.wbxml',
      'wmlc'  =>  'application/vnd.wap.wmlc',
      'dcr'   =>  'application/x-director',
      'dir'   =>  'application/x-director',
      'dxr'   =>  'application/x-director',
      'dvi'   =>  'application/x-dvi',
      'gtar'  =>  'application/x-gtar',
      'php'   =>  'application/x-httpd-php',
      'php4'  =>  'application/x-httpd-php',
      'php3'  =>  'application/x-httpd-php',
      'phtml' =>  'application/x-httpd-php',
      'phps'  =>  'application/x-httpd-php-source',
      'js'    =>  'application/x-javascript',
      'swf'   =>  'application/x-shockwave-flash',
      'sit'   =>  'application/x-stuffit',
      'tar'   =>  'application/x-tar',
      'tgz'   =>  'application/x-tar',
      'xhtml' =>  'application/xhtml+xml',
      'xht'   =>  'application/xhtml+xml',
      'zip'   =>  'application/zip',
      'mid'   =>  'audio/midi',
      'midi'  =>  'audio/midi',
      'mpga'  =>  'audio/mpeg',
      'mp2'   =>  'audio/mpeg',
      'mp3'   =>  'audio/mpeg',
      'aif'   =>  'audio/x-aiff',
      'aiff'  =>  'audio/x-aiff',
      'aifc'  =>  'audio/x-aiff',
      'ram'   =>  'audio/x-pn-realaudio',
      'rm'    =>  'audio/x-pn-realaudio',
      'rpm'   =>  'audio/x-pn-realaudio-plugin',
      'ra'    =>  'audio/x-realaudio',
      'rv'    =>  'video/vnd.rn-realvideo',
      'wav'   =>  'audio/x-wav',
      'bmp'   =>  'image/bmp',
      'gif'   =>  'image/gif',
      'jpeg'  =>  'image/jpeg',
      'jpg'   =>  'image/jpeg',
      'jpe'   =>  'image/jpeg',
      'png'   =>  'image/png',
      'tiff'  =>  'image/tiff',
      'tif'   =>  'image/tiff',
      'css'   =>  'text/css',
      'html'  =>  'text/html',
      'htm'   =>  'text/html',
      'shtml' =>  'text/html',
      'txt'   =>  'text/plain',
      'text'  =>  'text/plain',
      'log'   =>  'text/plain',
      'rtx'   =>  'text/richtext',
      'rtf'   =>  'text/rtf',
      'xml'   =>  'text/xml',
      'xsl'   =>  'text/xml',
      'mpeg'  =>  'video/mpeg',
      'mpg'   =>  'video/mpeg',
      'mpe'   =>  'video/mpeg',
      'qt'    =>  'video/quicktime',
      'mov'   =>  'video/quicktime',
      'avi'   =>  'video/x-msvideo',
      'movie' =>  'video/x-sgi-movie',
      'doc'   =>  'application/msword',
      'word'  =>  'application/msword',
      'xl'    =>  'application/excel',
      'eml'   =>  'message/rfc822'
    );
    return (!isset($mimes[strtolower($ext)])) ? 'application/octet-stream' : $mimes[strtolower($ext)];
  }

  /**
  * Set (or reset) Class Objects (variables)
  *
  * Usage Example:
  * $page->set('X-Priority', '3');
  *
  * @access public
  * @param string $name Parameter Name
  * @param mixed $value Parameter Value
  * NOTE: will not work with arrays, there are no arrays to set/reset
  * @todo Should this not be using __set() magic function?
  */
  public function set($name, $value = '') {
    try {
      if (isset($this->$name) ) {
        $this->$name = $value;
      } else {
        throw new phpmailerException($this->Lang('variable_set') . $name, self::STOP_CRITICAL);
      }
    } catch (Exception $e) {
      $this->SetError($e->getMessage());
      if ($e->getCode() == self::STOP_CRITICAL) {
        return false;
      }
    }
    return true;
  }

  /**
   * Strips newlines to prevent header injection.
   * @access public
   * @param string $str String
   * @return string
   */
  public function SecureHeader($str) {
    $str = str_replace("\r", '', $str);
    $str = str_replace("\n", '', $str);
    return trim($str);
  }

  /**
   * Set the private key file and password to sign the message.
   *
   * @access public
   * @param string $key_filename Parameter File Name
   * @param string $key_pass Password for private key
   */
  public function Sign($cert_filename, $key_filename, $key_pass) {
    $this->sign_cert_file = $cert_filename;
    $this->sign_key_file = $key_filename;
    $this->sign_key_pass = $key_pass;
  }

  /**
   * Set the private key file and password to sign the message.
   *
   * @access public
   * @param string $key_filename Parameter File Name
   * @param string $key_pass Password for private key
   */
  public function DKIM_QP($txt) {
    $tmp="";
    $line="";
    for ($i=0;$i<strlen($txt);$i++) {
      $ord=ord($txt[$i]);
      if ( ((0x21 <= $ord) && ($ord <= 0x3A)) || $ord == 0x3C || ((0x3E <= $ord) && ($ord <= 0x7E)) ) {
        $line.=$txt[$i];
      } else {
        $line.="=".sprintf("%02X",$ord);
      }
    }
    return $line;
  }

  /**
   * Generate DKIM signature
   *
   * @access public
   * @param string $s Header
   */
  public function DKIM_Sign($s) {
    $privKeyStr = file_get_contents($this->DKIM_private);
    if ($this->DKIM_passphrase!='') {
      $privKey = openssl_pkey_get_private($privKeyStr,$this->DKIM_passphrase);
    } else {
      $privKey = $privKeyStr;
    }
    if (openssl_sign($s, $signature, $privKey)) {
      return base64_encode($signature);
    }
  }

  /**
   * Generate DKIM Canonicalization Header
   *
   * @access public
   * @param string $s Header
   */
  public function DKIM_HeaderC($s) {
    $s=preg_replace("/\r\n\s+/"," ",$s);
    $lines=explode("\r\n",$s);
    foreach ($lines as $key=>$line) {
      list($heading,$value)=explode(":",$line,2);
      $heading=strtolower($heading);
      $value=preg_replace("/\s+/"," ",$value) ; // Compress useless spaces
      $lines[$key]=$heading.":".trim($value) ; // Don't forget to remove WSP around the value
    }
    $s=implode("\r\n",$lines);
    return $s;
  }

  /**
   * Generate DKIM Canonicalization Body
   *
   * @access public
   * @param string $body Message Body
   */
  public function DKIM_BodyC($body) {
    if ($body == '') return "\r\n";
    // stabilize line endings
    $body=str_replace("\r\n","\n",$body);
    $body=str_replace("\n","\r\n",$body);
    // END stabilize line endings
    while (substr($body,strlen($body)-4,4) == "\r\n\r\n") {
      $body=substr($body,0,strlen($body)-2);
    }
    return $body;
  }

  /**
   * Create the DKIM header, body, as new header
   *
   * @access public
   * @param string $headers_line Header lines
   * @param string $subject Subject
   * @param string $body Body
   */
  public function DKIM_Add($headers_line,$subject,$body) {
    $DKIMsignatureType    = 'rsa-sha1'; // Signature & hash algorithms
    $DKIMcanonicalization = 'relaxed/simple'; // Canonicalization of header/body
    $DKIMquery            = 'dns/txt'; // Query method
    $DKIMtime             = time() ; // Signature Timestamp = seconds since 00:00:00 - Jan 1, 1970 (UTC time zone)
    $subject_header       = "Subject: $subject";
    $headers              = explode("\r\n",$headers_line);
    foreach($headers as $header) {
      if (strpos($header,'From:') === 0) {
        $from_header=$header;
      } elseif (strpos($header,'To:') === 0) {
        $to_header=$header;
      }
    }
    $from     = str_replace('|','=7C',$this->DKIM_QP($from_header));
    $to       = str_replace('|','=7C',$this->DKIM_QP($to_header));
    $subject  = str_replace('|','=7C',$this->DKIM_QP($subject_header)) ; // Copied header fields (dkim-quoted-printable
    $body     = $this->DKIM_BodyC($body);
    $DKIMlen  = strlen($body) ; // Length of body
    $DKIMb64  = base64_encode(pack("H*", sha1($body))) ; // Base64 of packed binary SHA-1 hash of body
    $ident    = ($this->DKIM_identity == '')? '' : " i=" . $this->DKIM_identity . ";";
    $dkimhdrs = "DKIM-Signature: v=1; a=" . $DKIMsignatureType . "; q=" . $DKIMquery . "; l=" . $DKIMlen . "; s=" . $this->DKIM_selector . ";\r\n".
                "\tt=" . $DKIMtime . "; c=" . $DKIMcanonicalization . ";\r\n".
                "\th=From:To:Subject;\r\n".
                "\td=" . $this->DKIM_domain . ";" . $ident . "\r\n".
                "\tz=$from\r\n".
                "\t|$to\r\n".
                "\t|$subject;\r\n".
                "\tbh=" . $DKIMb64 . ";\r\n".
                "\tb=";
    $toSign   = $this->DKIM_HeaderC($from_header . "\r\n" . $to_header . "\r\n" . $subject_header . "\r\n" . $dkimhdrs);
    $signed   = $this->DKIM_Sign($toSign);
    return "X-PHPMAILER-DKIM: phpmailer.worxware.com\r\n".$dkimhdrs.$signed."\r\n";
  }

  protected function doCallback($isSent,$to,$cc,$bcc,$subject,$body) {
    if (!empty($this->action_function) && function_exists($this->action_function)) {
      $params = array($isSent,$to,$cc,$bcc,$subject,$body);
      call_user_func_array($this->action_function,$params);
    }
  }
}

class phpmailerException extends Exception {
  public function errorMessage() {
    $errorMsg = '<strong>' . $this->getMessage() . "</strong><br />\n";
    return $errorMsg;
  }
}
?>
