# Supplementary material for: VisTAS: blockchain-based visible and trusted remote authentication system
Source: PeerJ Comput Sci. 2021 May 12;7:e516. doi: 10.7717/peerj-cs.516 (PMC8157081; doi:10.7717/peerj-cs.516)
Supplement: Supplemental Information 1 — Script and configuration source code for the implementation of VisTAS [file peerj-cs-07-516-s001.zip › VisTAS-Implementation/VisTAS.c]

/*******************************************************************************
 * file:     	     VisTAS.c
 * Code author:      ben servoz 
 * modified by:      Ahmad Ali

*******************************************************************************/
#include <security/pam_appl.h>
#include <curl/curl.h>
#include <stdlib.h>
#include <string.h>
#include <stdio.h>
#include <security/pam_modules.h>

PAM_EXTERN int pam_sm_setcred( pam_handle_t *pamh, int flags, int argc, const char **argv ) {
	return PAM_SUCCESS ;
}

/* this function is ripped from pam_unix/support.c, it lets us do IO via PAM */
int converse( pam_handle_t *pamh, int nargs, struct pam_message **message, struct pam_response **response ) {
	int retval ;
	struct pam_conv *conv ;

	retval = pam_get_item( pamh, PAM_CONV, (const void **) &conv ) ; 
	if( retval==PAM_SUCCESS ) {
		retval = conv->conv( nargs, (const struct pam_message **) message, response, conv->appdata_ptr ) ;
	}

	return retval ;
}

/* expected hook, this is where custom stuff happens */
PAM_EXTERN int pam_sm_authenticate( pam_handle_t *pamh, int flags,int argc, const char **argv ) {
	int retval ;
	int i ;
    
	/* these guys will be used by converse() */
	char *input ;
	struct pam_message msg[1],*pmsg[1];
	struct pam_response *resp;
	
	/* retrieving parameters */
	int got_base_url  = 0 ;
	int got_code_size = 0 ;
	unsigned int code_size = 0 ;
	char base_url[256] ;
	for( i=0 ; i<argc ; i++ ) {
		if( strncmp(argv[i], "base_url=", 9)==0 ) {
			strncpy( base_url, argv[i]+9, 256 ) ;
			got_base_url = 1 ;
		} else if( strncmp(argv[i], "code_size=", 10)==0 ) {
			char temp[256] ;
			strncpy( temp, argv[i]+10, 256 ) ;
			code_size = atoi( temp ) ;
			got_code_size = 1 ;
		}
	}
	if( got_base_url==0 || got_code_size==0 ) {
		return PAM_AUTH_ERR ;
	}

	/* getting the username that was used in the previous authentication */
	const char *username ;
    	if( (retval = pam_get_user(pamh,&username,"login: "))!=PAM_SUCCESS ) {
		return retval ;
	}

	/* generating a random one-time code */
	char code[code_size+1] ;
  	unsigned int random_number ;
	FILE *urandom = fopen( "/dev/urandom", "r" ) ;
	fread( &random_number, sizeof(random_number), 1, urandom ) ;
	fclose( urandom ) ;
	snprintf( code, code_size+1,"%u", random_number ) ;
	char key[code_size+1];
	strcpy(key,code);
	code[code_size] = 0 ; // because it needs to be null terminated
	/* building URL */
	char url_with_params[strlen(base_url) + strlen("?username=") + strlen(username) + strlen("&code=") + code_size] ;
	strcpy( url_with_params, base_url ) ;
	strcat( url_with_params, "?username=" ) ;
	strcat( url_with_params, username ) ;
	strcat( url_with_params, "&code=" ) ;
	strcat( url_with_params, code );
	 //  HTTP request to service that will dispatch the code 
	CURL *curl ;
	CURLcode res;
	curl = curl_easy_init() ;
	//	if( curl ) 
	{
		curl_easy_setopt( curl, CURLOPT_URL, url_with_params ) ;
		res = curl_easy_perform( curl ) ;
	if(res != CURLE_OK)
	{
	      	//fprintf(stderr, "curl_easy_perform() failed: %s\n",
		FILE *fp;
	   	fp = fopen("/tmp/url.txt", "w+");
		fprintf(fp, "curl_easy_perform() failed: %s\n");	
		fprintf(fp, url_with_params);
		fprintf(fp, "\n");
		//fprintf(fp, res);
		fclose(fp); 	
	}
        curl_easy_strerror(res);
 	/* always cleanup */ 
 	curl_easy_cleanup(curl);
	}
	/* setting up conversation call prompting for one-time code */
	pmsg[0] = &msg[0] ;
	msg[0].msg_style = PAM_PROMPT_ECHO_ON ;
	msg[0].msg = "BCISLS Parameter: " ;
	resp = NULL ;
	if( (retval = converse(pamh, 1 , pmsg, &resp))!=PAM_SUCCESS ) {
		// if this function fails, make sure that ChallengeResponseAuthentication in sshd_config is set to yes
			
		return retval ;
	}

	/* retrieving user input */
	if( resp ) {
		if( (flags & PAM_DISALLOW_NULL_AUTHTOK) && resp[0].resp == NULL ) {
	    		free( resp );
	    		return PAM_AUTH_ERR;
		}
		input = resp[ 0 ].resp;
		resp[ 0 ].resp = NULL; 		  				  
    	} else {
		return PAM_CONV_ERR;
	}
			
/* comparing user input with known code */
	if( strcmp(input, code)==0 ) {
		/* good to go! */
		free( input ) ;
	return PAM_SUCCESS ;
	} else {
		/* wrong code */
				
		free( input ) ;
		return PAM_AUTH_ERR ;
	}

	/* we shouldn't read this point, but if we do, we might as well return something bad */
	return PAM_AUTH_ERR ;
}
