# Supplementary material for: VisTAS: blockchain-based visible and trusted remote authentication system
Source: PeerJ Comput Sci. 2021 May 12;7:e516. doi: 10.7717/peerj-cs.516 (PMC8157081; doi:10.7717/peerj-cs.516)
Supplement: Supplemental Information 1 — Script and configuration source code for the implementation of VisTAS [file peerj-cs-07-516-s001.zip › VisTAS-Implementation/Readme.txt]

Step - 1 
	Download and Install multichain using the link "https://www.multichain.com/download-community/" and php support on the server.

Step - 2 Create a blockchain "VisTAS"  by following command
	multichain-util create VisTAS

Step - 3 
	Follow the instructions how to connect, create stream, and subscribe given at "https://www.multichain.com/getting-started/" 

Step - 4
	Compile the given VisTAS.c file as following
	gcc -fPIC -lcurl -c VisTAS.c

Step - 5
	Link the code as follows
	ld -lcurl -x --shared -o /lib64/security/VisTAS.so VisTAS.o

Step - 6
	Place the given VisTAS and Multichain-web folders in "www" folder of web server and configure required email ID and password in "index.php" file
        available in VisTAS Folder 

Step - 7
	Add following line in "/etc/pam.d/sshd",  url contains the address of web server and code emailing page
		auth       required     VisTAS.so base_url=http://apps.myservers.org/VisTAS/index.php code_size=6

Step - 8 
	Stop & Start the httpd and sshd services.

# connecto remote server using ssh command e.g. 
	ssh root@serverip
